# Supplementary material for: Programmed cell death regulator BAP2 is required for IRE1-mediated unfolded protein response in Arabidopsis
Source: Nat Commun. 2024 Jul 10;15:5804. doi: 10.1038/s41467-024-50105-6 (PMC11237027; doi:10.1038/s41467-024-50105-6)
Supplement: Supplementary file 4 — Supplementary Data 1 [file 41467_2024_50105_MOESM4_ESM.xlsx]

## Sheet: Hoja1
Supplementary Data 1. Relative Ratio of the 350 A. thaliana accessions used in this work.
No.	Eco_ID	NativeName	StockP arent	Relative Ratio
110	6938	Ms-0	CS22655	0.176638
283	7391	Wag-4	CS22543	0.186448
371	8692	328PNA054	CS76085	0.188365
192	7128	Est-0	CS6700	0.208727
81	6903	Bor-4	CS22591	0.226366
279	7382	Utrecht	CS6150	0.226569
258	7306	Pog-0	CS6842	0.231109
50	5565	UKNW06-386	CS76277	0.231854
290	7408	Wt-3	CS6894	0.23189
363	8389	Ta-0	CS1549	0.237547
56	5887	DraIV 1-5	CS76120	0.245798
316	7521	Lp2-6	CS22595	0.246504
188	7116	Eil-0	CS6693	0.254795
247	7284	Ors-2	CS22673	0.264717
29	380	TOU-I-6	CS76265	0.269308
229	7245	Ma-0	CS6789	0.274311
291	7411	Wl-0	CS6920	0.279436
38	2057	Map-42	CS76180	0.282929
79	6898	An-1	CS22626	0.283749
187	7115	Ei-6	CS6692	0.285157
261	7310	Pr-0	CS6841	0.291039
246	7283	Ors-1	CS22672	0.291171
64	6188	TDr-1	CS76245	0.294213
366	8419	Wil-1	CS1595	0.302152
288	7405	Wc-2	CS6887	0.306308
80	6899	Bay-0	CS22633	0.310483
317	7523	Pna-17	CS22570	0.31057
341	8310	Hs-0	CS1237	0.313451
255	7301	Pla-1	CS6835	0.315079
118	6953	Pu2-24	CS22454	0.315301
232	7256	Mh-1	CS6793	0.321131
42	5056	UKSE06-192	CS76281	0.322379
231	7255	Mh-0	CS6792	0.322708
375	9300	Edinburgh-3	CS28960	0.323488
172	7078	Co-2	CS6670	0.324321
285	7397	Ws	CS915	0.327178
292	7413	Wil-2	CS6889	0.3334
85	6907	CIBC-17	CS22603	0.333773
377	9302	Edinburgh-5	CS28962	0.339644
70	6449	ZdrI 2-25	CS76308	0.340072
312	7508	PHW-37	CS6099	0.340549
322	8215	Fei-0	CS22645	0.34534
58	5896	DraIV 1-14	CS76119	0.34635
313	7514	RRS-7	CS22564	0.346421
320	8213	Pro-0	CS22649	0.347474
253	7299	Pi-2	CS6833	0.347857
86	6908	CIBC-5	CS22602	0.347964
53	5785	UKID80	CS76274	0.350729
115	6945	Nok-3	CS22643	0.352541
296	7430	Nc-1	CS6802	0.35302
99	6924	HR-5	CS22596	0.353431
111	6939	Mt-0	CS22642	0.359823
311	7507	PHW-36	CS6098	0.360733
310	7504	PHW-33	CS6092	0.361474
163	7031	Bsch-0	CS6630	0.362545
147	6996	An-2	CS6604	0.366904
260	7309	Po-1	CS6840	0.372862
228	7244	Mnz-0	CS6794	0.373995
82	6904	Br-0	CS22628	0.379744
262	7316	Rhen-1	CS22536	0.380869
153	7013	Bd-0	CS6612	0.381986
302	7462	Je54	CS924	0.383615
257	7305	Pt-0	CS6843	0.392186
326	8236	HSm	CS76146	0.395177
51	5606	UKNW06-436	CS76278	0.397199
314	7515	RRS-10	CS22565	0.398883
180	7102	Do-0	CS6683	0.400483
44	5160	UKSE06-351	CS76285	0.401934
348	8326	Lis-1	CS76169	0.404425
266	7330	Sapporo-0	CS22456	0.404555
150	7004	Bs-2	CS6628	0.405877
113	6942	Nd-1	CS22619	0.40758
61	6039	Hovdala-2	CS76143	0.408085
265	7328	Sf-2	CS6857	0.408972
294	7423	Jl-2	CS6744	0.409017
226	7238	Ll-1	CS6782	0.416192
251	7296	Petergof	CS926	0.417594
36	1859	MNF-Pot-48	CS76187	0.421372
48	5380	UKNW06-059	CS76275	0.422533
57	5889	DraIV 1-7	CS76121	0.422546
344	8313	Jm-0	CS1259	0.422601
157	7024	Bla-6	CS6621	0.423643
117	6951	Pu2-23	CS22593	0.426381
189	7117	El-0	CS6694	0.430468
289	7406	Wt-1	CS6892	0.432906
75	6744	CSHL-5	CS22423	0.434133
37	1925	MNF-Che-2	CS76185	0.435714
349	8329	Lm-2	CS1345	0.441692
179	7100	Db-0	CS6677	0.444202
76	6810	KNO-11	CS22411	0.444504
160	7028	Bch-1	CS6609	0.450589
123	6961	Se-0	CS22646	0.452264
211	7181	Je-0	CS6742	0.454485
164	7032	Bsch-2	CS6631	0.454589
287	7404	Wc-1	CS6886	0.455263
194	7139	Fi-1	CS6705	0.455539
193	7135	Fr-4	CS6710	0.455942
67	6243	Tottarp-2	CS76251	0.458798
31	390	VOU-1	CS76299	0.460125
41	2274	SLSP-30	CS76228	0.460386
284	7394	Wa-1	CS6885	0.460791
145	6992	Ang-0	CS6605	0.461293
104	6930	Kz-1	CS22606	0.464627
225	7231	Li-7	CS6778	0.471662
174	7080	Co-4	CS6672	0.474925
376	9301	Edinburgh-4	CS28961	0.476123
186	7113	Ei-4	CS6690	0.477869
327	8239	KÃƒÂ¶ln	CS6003	0.478191
10	96	LAC-5	CS76158	0.482667
295	7425	Jl-4	CS6746	0.486694
347	8325	Lip-0	CS1337	0.48672
40	2187	Pent-1	CS76209	0.492774
216	7195	Kl-1	CS6757	0.49693
227	7242	Lo-2	CS6786	0.497438
213	7188	Kelsterbach-2	CS6102	0.498868
239	7270	Nok-1	CS6808	0.501522
318	7524	Rmx-A02	CS22568	0.504065
315	7520	Lp2-2	CS22594	0.505474
39	2150	Paw-3	CS76208	0.505521
235	7262	Nw-4	CS6815	0.507446
177	7094	Da-0	CS6676	0.507849
116	6946	Oy-0	CS22658	0.508489
382	6957	Pu2-8		0.51069
106	6932	Ler-1	CS22618	0.512454
196	7143	Gel-1	CS22533	0.515281
59	5987	DraIV 6-16	CS76122	0.517211
362	8388	Stw-0	CS1539	0.52006
141	6987	Ak-1	CS6602	0.523024
63	6100	T1110	CS76236	0.524565
66	6203	TDr-18	CS76247	0.525837
178	7098	Di-1	CS6681	0.528538
217	7199	Kl-5	CS6761	0.529686
152	7011	Be-1	CS6614	0.532882
155	7016	Bla-10	CS6622	0.533109
148	7000	Aa-0	CS6600	0.538279
259	7307	Pn-0	CS6838	0.53874
256	7303	Pla-3	CS6836	0.539736
249	7291	Pa-2	CS6826	0.539816
142	6988	Alc-0	CS1656	0.540692
328	8240	Kulturen-1	CS76156	0.542304
183	7106	Dr-0	CS6684	0.549397
8	91	JEA	CS76148	0.551969
73	6729	CIBC-4	CS22223	0.55477
374	9165	Truk-5	CS22803	0.558078
212	7186	Kn-0	CS6762	0.559702
167	7062	Ca-0	CS6658	0.560363
181	7104	Dra-1	CS6686	0.560695
303	7479	PHW-10	CS6055	0.562459
370	8610	11ME1.32	CS76083	0.562597
175	7081	Co	CS3180	0.56508
65	6190	TDr-3	CS76248	0.566947
94	6919	Ga-0	CS22634	0.568015
151	7005	Bs-5	CS6629	0.568334
173	7079	Co-3	CS6671	0.570696
72	6727	CIBC-2	CS22221	0.575781
269	7337	Si-0	CS6861	0.581045
171	7073	Chi-1	CS6665	0.582753
119	6956	Pu2-7	CS22592	0.583188
280	7384	Ven-1	CS22538	0.583857
264	7323	Rubezhnoe-1	CS927	0.585475
342	8311	In-0	CS1239	0.588083
243	7280	Old-1	CS6820	0.589923
275	7352	Te-0	CS6918	0.590307
109	6937	Mrk-0	CS22635	0.594933
218	7205	Krot-2	CS3888	0.595119
69	6448	ZdrI 2-24	CS76307	0.597776
221	7223	Li-2:1	CS6772	0.598774
105	6931	Kz-9	CS22607	0.60063
83	6905	Bur-0	CS22656	0.60545
276	7353	Tha-1	CS22537	0.610826
282	7390	Wag-3	CS22542	0.61221
309	7502	PHW-31	CS6088	0.615058
361	8387	St-0	CS1535	0.61662
134	6976	Uod-7	CS22613	0.617433
345	8314	Ka-0	CS1267	0.618476
184	7109	Ema-1	CS6923	0.619617
224	7229	Li-6	CS6777	0.622249
161	7029	Bch-3	CS6610	0.62881
190	7121	En-T	CS6176	0.629857
236	7263	Nz1	CS22661	0.631209
78	6897	Ag-0	CS22630	0.632198
49	5381	UKNW06-060	CS76276	0.634802
7	81	CUR-3	CS76115	0.63649
248	7287	Ove-0	CS6823	0.640404
270	7340	Sav-0	CS6856	0.641432
281	7386	Vi-0	CS6883	0.642422
122	6960	Ren-11	CS22611	0.654485
215	7194	Kl-0	CS6756	0.65665
214	7192	Kil-0	CS6754	0.657791
222	7224	Li-3	CS1316	0.659084
120	6958	Ra-0	CS22632	0.660408
158	7025	Bl-1	CS6615	0.662107
254	7300	Pla-0	CS6834	0.662174
68	6318	UduI 1-34	CS76269	0.662718
299	7449	N7	CS22485	0.664628
191	7126	Es-0	CS6699	0.665023
143	6989	Alst-1	CS22550	0.668402
307	7492	PHW-22	CS6075	0.669104
234	7260	Nw-2	CS6813	0.670042
60	6005	DraIV 6-35	CS76123	0.674079
154	7015	Bla-1	CS6616	0.675589
244	7281	Old-2	CS6821	0.675731
331	8254	Ang-0	CS949	0.678423
45	5207	UKSE06-429	CS76287	0.67887
91	6914	Edi-0	CS22657	0.68427
304	7482	PHW-13	CS6060	0.685202
329	8241	Liarum	CS76166	0.685209
125	6963	Sorbo	CS22653	0.688801
182	7105	Dra-2	CS6687	0.692871
166	7044	Bu-2	CS6633	0.69351
54	5805	UKID101	CS76270	0.694294
97	6922	Gu-0	CS22617	0.694828
378	9305	Edinburgh-8	CS28965	0.694962
195	7141	Ga-2	CS6715	0.697744
102	6928	Kno-18	CS22567	0.699248
165	7033	Buckhorn Pass	CS8067	0.699377
71	6709	Bg-2	CS22342	0.700549
373	9104	Lag1-6	CS22742	0.70993
185	7110	Ede-1	CS22532	0.711745
219	7206	Kro-0	CS6766	0.712066
114	6943	NFA-10	CS22599	0.713098
124	6962	Shahdara	CS22652	0.713501
92	6915	Ei-2	CS22616	0.713875
267	7331	Sh-0	CS6860	0.716895
3	15	BUI	CS76104	0.721877
301	7461	H55	CS923	0.724729
245	7282	Or-0	CS6822	0.726017
271	7343	Sp-0	CS6862	0.726221
367	8420	Kelsterbach-4	CS6041	0.728153
88	6910	Ct-1	CS22639	0.730934
6	78	CLE-6	CS76112	0.733942
300	7457	Rld-2	CS6927	0.734342
353	8348	Nw-0	CS1409	0.740694
365	8412	Sav-0	CS1515	0.745054
101	6927	Kno-10	CS22566	0.747194
330	8245	Seattle-0	CS6187	0.749892
273	7346	Ste-0	CS6864	0.750198
95	6920	Got-22	CS22609	0.7529
241	7276	Ob-0	CS6816	0.753953
323	8222	Lis-2	CS76170	0.754657
5	66	CAM-61	CS76108	0.755284
168	7064	Cnt-1	CS6921	0.756355
350	8334	Lu-1	CS1353	0.757792
223	7228	Li-5:3	CS6776	0.761396
278	7381	Uk-4	CS6882	0.762093
250	7292	Pa-3	CS6827	0.764637
112	6940	Mz-0	CS22636	0.765629
77	6847	NFC-20	CS22201	0.76823
335	8274	Can-0	CS1065	0.769732
176	7092	Com-1	CS22522	0.780775
293	7418	Zu-1	CS6903	0.780986
360	8378	Sap-0	CS1507	0.788082
121	6959	Ren-1	CS22610	0.789366
132	6973	Ull2-3	CS22587	0.790638
46	5245	UKSE06-482	CS76289	0.791446
127	6965	Spr1-6	CS22583	0.801054
139	6982	Wt-5	CS22637	0.80289
89	6911	Cvi-0	CS22614	0.809271
107	6933	LL-0	CS22650	0.811778
137	6980	Ws-0	CS22623	0.812154
333	8270	Bs-1	CS997	0.821389
90	6913	Eden-2	CS22573	0.828607
170	7071	Chat-1	CS22521	0.828883
35	1716	KBS-Mac-8	CS76151	0.829031
346	8323	Lc-0	CS1307	0.835777
98	6923	HR-10	CS22597	0.83635
263	7320	Rou-0	CS6847	0.837658
286	7403	Wei-1	CS6925	0.838746
30	386	TOU-K-3	CS76267	0.84068
354	8353	Pa-1	CS1439	0.850803
340	8304	Hi-0	CS1227	0.852042
343	8312	Is-0	CS1241	0.852046
381	9454	Ste 3	CS76232	0.854811
357	8365	Rak-2	CS1485	0.855688
34	957	Belmonte-4-94	CS76095	0.859909
84	6906	C24	CS22620	0.859957
308	7498	PHW-28	CS6083	0.863947
162	7030	Bch-4	CS6611	0.86415
138	6981	Ws-2	CS22659	0.86605
93	6916	Est-1	CS22629	0.871232
108	6936	Lz-0	CS22615	0.876366
364	8411	Rd-0	CS1483	0.878567
62	6042	Lom1-1	CS76174	0.885305
136	6979	Wei-0	CS22622	0.88721
237	7265	Nd-0	CS6803	0.888126
1	1	ALL1-2	CS76089	0.889048
324	8234	Gul1-2	CS76138	0.889363
103	6929	Kondara	CS22651	0.889824
33	641	LI-OF-095	CS76165	0.893865
277	7376	Tu-1	CS6876	0.895428
52	5753	UKID48	CS76273	0.898761
325	8235	Hod	CS76141	0.903684
156	7017	Bla-11	CS6623	0.906357
272	7344	Sg-1	CS6858	0.907935
297	7438	N13	CS22491	0.911215
43	5158	UKSE06-349	CS76284	0.914841
252	7297	Pf-0	CS6831	0.918031
159	7026	Boot-1	CS22551	0.91957
369	8430	Lisse	CS6033	0.928348
332	8264	Bla-1	CS971	0.933481
129	6968	Tamm-2	CS22604	0.934792
305	7483	PHW-14	CS6061	0.944066
4	23	CAM-16	CS76107	0.952916
242	7277	Ob-1	CS6817	0.954737
133	6975	Uod-1	CS22612	0.954947
355	8354	Per-1	CS1445	0.957405
146	6994	Ann-1	CS22520	0.96462
358	8366	Rd-0	CS1482	0.968253
336	8275	Cen-0	CS1067	0.978079
131	6971	Ts-5	CS22648	0.979113
9	94	LAC-3	CS76157	0.984157
230	7250	Me-0	CS1364	0.987165
126	6964	Spr1-2	CS22582	0.990496
2	2	ALL1-3	CS76090	0.99656
87	6909	Col-0	CS22625	1
351	8337	Mir-0	CS1379	1.0052
380	9309	Ullapool-4	CS28969	1.00536
359	8374	Rsch-4	CS1494	1.01687
220	7210	La-1	CS6767	1.0188
338	8296	Gd-1	CS1185	1.0205
140	6983	Yo-0	CS22624	1.02284
55	5837	Bor-1	CS22590	1.04049
337	8290	En-1	CS1137	1.04117
268	7333	Sei-0	CS6853	1.04373
238	7268	Np-0	CS6806	1.04533
306	7490	PHW-20	CS6071	1.04881
372	8796	11PNA4.101	CS76084	1.0531
144	6990	Amel-1	CS22526	1.06187
74	6730	CIBC-5	CS22224	1.0672
169	7069	Cha-0	CS6662	1.08081
233	7258	Nw-0	CS6811	1.08442
274	7351	Ty-0	CS6878	1.09572
128	6967	Sq-8	CS22601	1.09602
321	8214	Gy-0	CS22631	1.10393
149	7002	Baa-1	CS22529	1.1062
339	8300	Gr-1	CS1199	1.11007
379	9308	Ullapool-3	CS28968	1.12145
356	8357	Pla-0	CS1459	1.12567
47	5264	UKSE06-520	CS76290	1.13606
130	6970	Ts-1	CS22647	1.16977
319	7526	Pna-10	CS22571	1.17002
100	6926	Kin-0	CS22654	1.1776
135	6977	Van-0	CS22627	1.21136
32	392	VOU-2	CS76300	1.22743
96	6921	Got-7	CS22608	1.22872
298	7446	N4	CS22482	1.26557
334	8271	Bu-0	CS1007	1.27274
240	7275	No-0	CS3081	1.41062
368	8424	Kas-2	CS6751	1.48138
352	8343	Na-1	CS1385	1.73303
