# Supplementary material for: Programmed cell death regulator BAP2 is required for IRE1-mediated unfolded protein response in Arabidopsis
Source: Nat Commun. 2024 Jul 10;15:5804. doi: 10.1038/s41467-024-50105-6 (PMC11237027; doi:10.1038/s41467-024-50105-6)
Supplement: Supplementary file 5 — Supplementary Data 2 [file 41467_2024_50105_MOESM5_ESM.xlsx]

## Sheet: Distribution by ratio
Supplementary Data 2. RR of 400 F3 lines used in this work
RIL	R1	R2	R3	Average	SD	Error	%
259	0.105307	0.245926	0.424195	0.258476	0.159814	0.0922689	25.8476
34	0.293023	0.140682	0.365117	0.266274	0.114584	0.0661549	26.6274
29	0.377741	0.318347	0.243172	0.313087	0.0674387	0.0389358	31.3087
105	0.32627	0.32145	0.343745	0.330488	0.0117309	0.00677283	33.0488
55	0.120265	0.446093	0.455025	0.340461	0.190747	0.110128	34.0461
4	0.363717	0.367212	0.322205	0.351045	0.0250373	0.0144553	35.1045
46	0.334666	0.372205	0.367212	0.358028	0.0203853	0.0117694	35.8028
91	0.357045	0.449507	0.319843	0.375465	0.0667654	0.038547	37.5465
30	0.439735	0.254841	0.438518	0.377698	0.106399	0.0614295	37.7698
70	0.286419	0.468747	0.379843	0.378337	0.0911733	0.0526389	37.8337
41	0.432478	0.376001	0.354738	0.387739	0.0401773	0.0231964	38.7739
239	0.232438	0.387228	0.552107	0.390591	0.159861	0.092296	39.0591
47	0.338879	0.31512	0.545177	0.399725	0.126523	0.0730483	39.9725
31	0.361165	0.453059	0.416423	0.410216	0.0462601	0.0267083	41.0216
57	0.525857	0.414692	0.303139	0.414563	0.111359	0.0642931	41.4563
220	0.349072	0.638343	0.256418	0.414611	0.199219	0.115019	41.4611
58	0.339563	0.471091	0.44804	0.419565	0.0702358	0.0405507	41.9565
59	0.305106	0.525556	0.444479	0.425047	0.111502	0.0643759	42.5047
12	0.582307	0.298497	0.404949	0.428584	0.143374	0.0827768	42.8584
206	0.327008	0.563733	0.403613	0.431451	0.120793	0.0697396	43.1451
53	0.470929	0.510603	0.364913	0.448815	0.0753204	0.0434862	44.8815
24	0.246421	0.456087	0.649953	0.45082	0.201817	0.116519	45.082
44	0.382029	0.523177	0.449129	0.451445	0.0706021	0.0407621	45.1445
76	0.34782	0.411561	0.599948	0.45311	0.131099	0.07569	45.311
396	0.631486	0.301342	0.462801	0.46521	0.165085	0.095312	46.521
82	0.455829	0.462341	0.47787	0.465346	0.011324	0.00653794	46.5346
40	0.482965	0.438039	0.488815	0.46994	0.0277813	0.0160395	46.994
22	0.444032	0.504386	0.47787	0.475429	0.030251	0.0174654	47.5429
8	0.641956	0.442075	0.361061	0.481697	0.144579	0.0834725	48.1697
52	0.70306	0.370556	0.372603	0.482073	0.191383	0.110495	48.2073
398	0.454533	0.397672	0.596159	0.482788	0.102216	0.0590144	48.2788
25	0.512188	0.459624	0.482173	0.484661	0.0263701	0.0152248	48.4661
5	0.48737	0.463478	0.505424	0.485424	0.0210407	0.0121479	48.5424
20	0.492694	0.397212	0.569651	0.486519	0.0863851	0.0498745	48.6519
65	0.37628	0.658301	0.428473	0.487685	0.150045	0.0866285	48.7685
349	0.568116	0.397891	0.499853	0.48862	0.0856667	0.0494597	48.862
17	0.816502	0.269719	0.385455	0.490559	0.288146	0.166361	49.0559
32	0.53108	0.407	0.537684	0.491921	0.073618	0.0425034	49.1921
39	0.467395	0.522729	0.491507	0.493877	0.0277431	0.0160175	49.3877
63	0.449853	0.490923	0.54588	0.495552	0.0481805	0.027817	49.5552
277	0.564272	0.524124	0.404684	0.497694	0.0830121	0.0479271	49.7694
294	0.485419	0.542532	0.468026	0.498659	0.0389772	0.0225035	49.8659
307	0.466003	0.532199	0.520306	0.506169	0.0352898	0.0203746	50.6169
187	0.466407	0.527378	0.525993	0.506592	0.034809	0.020097	50.6592
10	0.444019	0.56008	0.517757	0.507285	0.0587349	0.0339106	50.7285
48	0.350546	0.705231	0.481433	0.512403	0.179359	0.103553	51.2403
336	0.507808	0.509761	0.535773	0.517781	0.0156125	0.0090139	51.7781
390	0.499951	0.352492	0.707625	0.520023	0.178415	0.103008	52.0023
94	0.712719	0.301541	0.548957	0.521072	0.207002	0.119513	52.1072
100	0.245873	0.704868	0.622905	0.524549	0.244795	0.141333	52.4549
295	0.511846	0.666694	0.402948	0.527163	0.132539	0.0765212	52.7163
289	0.604685	0.609863	0.377746	0.530765	0.132543	0.0765238	53.0765
13	0.498263	0.687375	0.406986	0.530875	0.143011	0.0825677	53.0875
3	0.600156	0.480715	0.520435	0.533769	0.0608268	0.0351183	53.3769
162	0.476188	0.591614	0.537591	0.535131	0.0577526	0.0333435	53.5131
87	0.722943	0.409047	0.483618	0.538536	0.163996	0.094683	53.8536
134	0.376777	0.459677	0.781457	0.539304	0.213768	0.123419	53.9304
27	0.67188	0.495048	0.458668	0.541865	0.114056	0.0658504	54.1865
117	0.661467	0.564086	0.402772	0.542775	0.130657	0.0754351	54.2775
2	0.554254	0.449894	0.62453	0.542893	0.0878709	0.0507323	54.2893
77	0.402919	0.662531	0.568494	0.544648	0.131439	0.0758861	54.4648
106	0.652989	0.547695	0.437615	0.5461	0.107696	0.0621785	54.61
231	0.523296	0.621311	0.498175	0.547594	0.0650645	0.037565	54.7594
6	0.427667	0.384393	0.84531	0.552457	0.25454	0.146959	55.2457
110	0.617626	0.571082	0.488776	0.559161	0.0652467	0.0376702	55.9161
244	0.327468	0.64205	0.709345	0.559621	0.203846	0.117691	55.9621
43	0.52295	0.399535	0.756739	0.559741	0.181422	0.104744	55.9741
80	0.64517	0.486776	0.54886	0.560269	0.0798108	0.0460788	56.0269
23	0.577752	0.529628	0.583395	0.563591	0.0295484	0.0170598	56.3591
215	0.433948	0.682687	0.585798	0.567478	0.125377	0.0723866	56.7478
101	0.486787	0.714622	0.507507	0.569639	0.125986	0.0727381	56.9639
176	0.690697	0.454569	0.566636	0.570634	0.118115	0.0681937	57.0634
184	0.427262	0.455418	0.835948	0.572876	0.228261	0.131787	57.2876
67	0.725857	0.577218	0.416336	0.573137	0.154801	0.0893741	57.3137
142	0.656537	0.268882	0.796726	0.574048	0.273419	0.157859	57.4048
347	0.426895	0.798801	0.500039	0.575245	0.197029	0.113755	57.5245
114	0.795717	0.510602	0.423452	0.57659	0.194708	0.112415	57.659
345	0.590209	0.543276	0.600792	0.578092	0.0306131	0.0176745	57.8092
285	0.543721	0.834228	0.361156	0.579702	0.23858	0.137744	57.9702
85	0.788509	0.377983	0.574222	0.580238	0.20533	0.118547	58.0238
9	0.52638	0.663415	0.551015	0.58027	0.0730516	0.0421764	58.027
35	0.613706	0.568847	0.558284	0.580279	0.0294266	0.0169894	58.0279
256	0.581003	0.541483	0.621625	0.58137	0.0400723	0.0231358	58.137
361	0.57012	0.670309	0.504327	0.581585	0.0835832	0.0482568	58.1585
224	0.451669	0.707809	0.589676	0.583051	0.128198	0.0740152	58.3051
79	0.54408	0.594635	0.610659	0.583125	0.0347502	0.020063	58.3125
68	0.494695	0.722311	0.548957	0.588654	0.118887	0.0686395	58.8654
344	0.44311	0.835188	0.500648	0.592982	0.21172	0.122237	59.2982
399	0.480793	0.367756	0.939045	0.595865	0.302529	0.174665	59.5865
388	0.640515	0.565794	0.584248	0.596852	0.0389224	0.0224719	59.6852
358	0.551156	0.725415	0.517089	0.597887	0.111749	0.064518	59.7887
219	0.642833	0.612018	0.543826	0.599559	0.0506654	0.0292517	59.9559
15	0.618407	0.580946	0.61237	0.603908	0.0201129	0.0116122	60.3908
389	0.689382	0.51562	0.608499	0.6045	0.0869503	0.0502008	60.45
59	0.933467	0.485739	0.403874	0.607693	0.285082	0.164592	60.7693
72	0.427757	0.76381	0.637578	0.609715	0.16975	0.0980054	60.9715
275	0.473503	0.826335	0.549513	0.61645	0.185696	0.107212	61.645
254	0.764646	0.495315	0.600122	0.620028	0.135764	0.0783835	62.0028
26	0.498034	0.708659	0.658027	0.621573	0.109943	0.0634755	62.1573
73	0.739593	0.519378	0.608685	0.622552	0.11076	0.0639474	62.2552
190	0.566641	0.668451	0.635132	0.623408	0.0519074	0.0299688	62.3408
69	0.607106	0.7081	0.560534	0.625247	0.0754371	0.0435537	62.5247
394	0.565215	0.666765	0.650045	0.627342	0.0544486	0.0314359	62.7342
14	0.682493	0.495684	0.713329	0.630502	0.117769	0.0679941	63.0502
340	0.654216	0.533536	0.714873	0.634208	0.0923095	0.0532949	63.4208
191	0.599954	0.564108	0.741073	0.635045	0.0935554	0.0540143	63.5045
386	0.80697	0.455328	0.643494	0.635264	0.175965	0.101594	63.5264
346	0.416329	0.751611	0.737993	0.635311	0.189766	0.109562	63.5311
86	0.927057	0.349861	0.632414	0.636444	0.288619	0.166634	63.6444
192	0.66071	0.810344	0.443442	0.638165	0.184487	0.106513	63.8165
193	0.63313	0.641606	0.640498	0.638411	0.00460746	0.00266012	63.8411
207	0.887099	0.527949	0.500414	0.638487	0.215744	0.12456	63.8487
49	0.792386	0.46256	0.668185	0.641044	0.16658	0.0961749	64.1044
274	0.655431	0.667794	0.603252	0.642159	0.0342565	0.019778	64.2159
252	0.525735	0.890794	0.520417	0.645649	0.212319	0.122582	64.5649
95	0.831354	0.40916	0.696939	0.645817	0.21569	0.124528	64.5817
334	0.614549	0.696691	0.632611	0.64795	0.0431658	0.0249218	64.795
306	0.57085	0.768057	0.606569	0.648492	0.105075	0.0606652	64.8492
202	0.640573	0.688654	0.618058	0.649095	0.0360616	0.0208202	64.9095
203	0.514059	0.897524	0.537745	0.649776	0.214883	0.124063	64.9776
350	0.658166	0.621658	0.671474	0.650433	0.0257927	0.0148914	65.0433
78	0.688499	0.609271	0.654793	0.650854	0.0397606	0.0229558	65.0854
393	0.642174	0.498472	0.815356	0.652	0.15867	0.0916084	65.2
56	0.679619	0.825462	0.452789	0.652624	0.187798	0.108425	65.2624
348	0.77896	0.500228	0.681963	0.653717	0.141496	0.081693	65.3717
169	0.413637	0.590188	0.963132	0.655652	0.280536	0.161967	65.5652
81	0.691011	0.618909	0.660534	0.656818	0.0361943	0.0208968	65.6818
54	0.695977	0.543385	0.734297	0.657886	0.100995	0.0583097	65.7886
253	0.645975	0.555668	0.780006	0.660549	0.112877	0.0651694	66.0549
226	0.496309	0.930244	0.560479	0.662344	0.234216	0.135225	66.2344
90	1.19287	0.460556	0.33448	0.662636	0.463504	0.267604	66.2636
66	0.599915	0.728882	0.660534	0.66311	0.0645219	0.0372517	66.311
21	0.822861	0.559524	0.61237	0.664918	0.139311	0.0804312	66.4918
121	0.792821	0.495249	0.708038	0.665369	0.153306	0.0885114	66.5369
178	0.459714	0.644044	0.900158	0.667972	0.221195	0.127707	66.7972
335	0.714162	0.687347	0.607763	0.669757	0.0553378	0.0319493	66.9757
280	0.585156	0.879564	0.545608	0.670109	0.182468	0.105348	67.0109
74	0.950085	0.50059	0.559847	0.670174	0.244214	0.140997	67.0174
42	0.71677	0.789261	0.506937	0.670989	0.146624	0.0846536	67.0989
287	0.755981	0.826335	0.435166	0.672494	0.20852	0.120389	67.2494
118	0.544977	0.721384	0.753702	0.673354	0.112346	0.0648632	67.3354
327	0.702046	0.575618	0.752266	0.676644	0.0910222	0.0525517	67.6644
116	0.816281	0.701736	0.517701	0.678573	0.150632	0.0869674	67.8573
318	0.697226	0.870913	0.471488	0.679876	0.200277	0.11563	67.9876
156	0.612378	0.603302	0.824388	0.680023	0.125107	0.0722303	68.0023
147	0.849024	0.437419	0.762742	0.683062	0.217063	0.125321	68.3062
210	0.853792	0.546419	0.650394	0.683535	0.156343	0.0902648	68.3535
139	0.756339	0.582917	0.718015	0.685757	0.0910997	0.0525965	68.5757
37	0.817328	0.579646	0.660534	0.685836	0.120844	0.0697693	68.5836
263	0.570487	0.946889	0.554801	0.690726	0.221982	0.128162	69.0726
50	0.737306	0.64907	0.6881	0.691492	0.0442159	0.0255281	69.1492
1	0.593963	0.662545	0.818736	0.691748	0.115197	0.0665089	69.1748
261	0.465121	0.919856	0.695431	0.69347	0.227374	0.131274	69.347
246	0.723374	0.888226	0.469439	0.69368	0.210967	0.121802	69.368
329	0.694073	0.735485	0.653063	0.694207	0.0412113	0.0237934	69.4207
28	0.65601	0.833033	0.595597	0.69488	0.123398	0.0712439	69.488
400	0.643937	0.597687	0.856024	0.699216	0.137754	0.0795325	69.9216
397	0.671011	0.569956	0.857138	0.699368	0.145676	0.0841061	69.9368
213	0.307032	0.861904	0.931743	0.700226	0.342302	0.197628	70.0226
160	0.713324	0.856654	0.533981	0.701319	0.161671	0.0933409	70.1319
330	0.891937	0.552968	0.662962	0.702622	0.17293	0.0998413	70.2622
64	0.838154	0.736376	0.540402	0.704977	0.151339	0.0873755	70.4977
65	0.561204	0.565354	0.989878	0.705479	0.246306	0.142205	70.5479
343	0.757155	0.666931	0.695639	0.706575	0.0460955	0.0266132	70.6575
136	0.738468	0.586091	0.797527	0.707362	0.109096	0.0629865	70.7362
392	0.679568	0.406607	1.03675	0.707641	0.316008	0.182448	70.7641
385	0.795278	0.588235	0.749538	0.711017	0.108764	0.0627947	71.1017
326	0.69118	0.759713	0.68264	0.711178	0.0422494	0.0243927	71.1178
339	0.537203	0.95477	0.650109	0.714027	0.215997	0.124706	71.4027
111	0.714471	0.711444	0.717367	0.714428	0.00296185	0.00171002	71.4428
71	0.492164	0.74518	0.924567	0.720637	0.217244	0.125426	72.0637
258	0.703327	0.697799	0.763257	0.721461	0.0363022	0.0209591	72.1461
92	1.18635	0.503642	0.476957	0.722318	0.402089	0.232146	72.2318
286	0.711637	0.746846	0.709677	0.72272	0.0209167	0.0120763	72.272
287	0.740629	0.700197	0.728508	0.723112	0.0207495	0.0119797	72.3112
262	0.477739	0.59613	1.09626	0.723375	0.328306	0.189547	72.3375
109	0.815093	0.587425	0.773128	0.725215	0.121161	0.0699522	72.5215
18	0.682654	0.686571	0.808158	0.725794	0.071356	0.0411974	72.5794
229	0.646514	0.884233	0.647589	0.726112	0.136938	0.0790613	72.6112
126	0.587179	0.766531	0.831357	0.728356	0.126486	0.073027	72.8356
155	0.670376	0.71236	0.80845	0.730395	0.0707821	0.0408661	73.0395
103	0.554312	0.786142	0.853347	0.731267	0.156888	0.0905796	73.1267
320	0.837573	0.84406	0.512396	0.731343	0.189641	0.10949	73.1343
89	1.15687	0.542289	0.495022	0.731395	0.369233	0.213177	73.1395
355	0.790695	0.727325	0.67959	0.732537	0.0557358	0.0321791	73.2537
135	0.692006	0.803793	0.702277	0.732692	0.061789	0.0356739	73.2692
243	0.617348	0.831282	0.753923	0.734184	0.108324	0.0625412	73.4184
131	0.588539	0.69363	0.923339	0.735169	0.171222	0.098855	73.5169
16	0.974261	0.655327	0.584419	0.738003	0.207655	0.11989	73.8003
362	0.785972	0.866881	0.567505	0.740119	0.154866	0.0894118	74.0119
84	0.608336	0.968658	0.646553	0.741183	0.197924	0.114272	74.1183
137	0.67437	0.69265	0.856878	0.741299	0.10051	0.0580296	74.1299
338	0.783704	0.671413	0.770366	0.741828	0.0613445	0.0354172	74.1828
311	0.635787	1.05892	0.535219	0.743308	0.277913	0.160453	74.3308
312	0.565934	0.789089	0.878725	0.744583	0.161075	0.0929966	74.4583
133	0.899863	0.551556	0.783008	0.744809	0.177268	0.102346	74.4809
146	0.51886	0.805523	0.913171	0.745851	0.203815	0.117673	74.5851
217	0.450682	0.934016	0.853776	0.746158	0.259016	0.149543	74.6158
341	0.607558	1.16378	0.47644	0.74926	0.364925	0.210689	74.926
257	0.578849	0.619151	1.0559	0.7513	0.26456	0.152744	75.13
174	0.694928	0.730133	0.832778	0.752613	0.0716214	0.0413506	75.2613
175	0.821629	0.640329	0.795908	0.752622	0.0980951	0.0566352	75.2622
167	0.676304	0.601697	0.987933	0.755311	0.204881	0.118288	75.5311
342	0.816931	0.81741	0.635329	0.756556	0.104987	0.0606141	75.6556
212	0.61933	0.830076	0.823317	0.757574	0.119771	0.0691498	75.7574
297	0.69515	0.789131	0.795217	0.759833	0.0560995	0.0323891	75.9833
93	1.11978	0.629043	0.533272	0.760698	0.314638	0.181656	76.0698
241	0.448288	0.927881	0.91637	0.764179	0.273631	0.157981	76.4179
181	0.69414	0.659674	0.938915	0.764243	0.152249	0.0879009	76.4243
194	0.680459	0.847622	0.765301	0.764461	0.0835848	0.0482577	76.4461
288	0.748334	0.870908	0.679592	0.766278	0.0969121	0.0559522	76.6278
289	0.794002	0.693615	0.814178	0.767265	0.0645755	0.0372827	76.7265
171	0.723848	0.710938	0.882251	0.772346	0.0953992	0.0550788	77.2346
186	0.817168	0.711071	0.78883	0.772356	0.0549336	0.0317159	77.2356
122	1.07817	0.72422	0.515669	0.772687	0.284366	0.164179	77.2687
267	0.670613	0.915315	0.732705	0.772878	0.127201	0.0734395	77.2878
149	0.757742	0.844591	0.718329	0.773554	0.0645995	0.0372965	77.3554
333	0.823881	0.784354	0.714224	0.774153	0.0555357	0.0320636	77.4153
45	0.758963	0.6762	0.898217	0.777793	0.1122	0.0647788	77.7793
209	0.88494	0.907243	0.544971	0.779051	0.203026	0.117217	77.9051
324	0.777299	0.835535	0.726159	0.779664	0.0547265	0.0315964	77.9664
179	0.674819	0.725426	0.946425	0.782223	0.144437	0.0833906	78.2223
36	0.515652	1.06799	0.7681	0.783916	0.276511	0.159644	78.3916
299	0.72989	0.790144	0.840347	0.786794	0.0553044	0.03193	78.6794
188	0.816235	0.696829	0.851919	0.788328	0.0812242	0.0468948	78.8328
97	0.625271	0.652658	1.08723	0.788385	0.259166	0.149629	78.8385
88	1.00345	0.639037	0.7238	0.788764	0.190697	0.110099	78.8764
157	0.735653	0.817676	0.816653	0.789994	0.0470638	0.0271723	78.9994
140	0.6532	0.703105	1.01988	0.79206	0.198866	0.114815	79.206
250	0.601523	0.865672	0.918457	0.795217	0.169808	0.0980387	79.5217
166	0.657339	0.810413	0.924607	0.797453	0.134104	0.0774252	79.7453
107	1.07681	0.696939	0.621933	0.798561	0.243873	0.1408	79.8561
245	0.721678	0.855736	0.820304	0.799239	0.0694674	0.040107	79.9239
255	0.435352	0.961439	1.01017	0.802321	0.318737	0.184023	80.2321
360	0.808462	0.807689	0.795929	0.804027	0.00702337	0.00405494	80.4027
361	0.798539	0.815396	0.799062	0.804332	0.00958502	0.00553391	80.4332
322	0.8836	0.785511	0.754225	0.807779	0.067501	0.0389717	80.7779
298	0.742558	0.761791	0.929054	0.811134	0.102573	0.0592207	81.1134
104	0.678397	0.951776	0.815742	0.815305	0.13669	0.0789178	81.5305
120	0.795632	0.895958	0.755217	0.815602	0.0724644	0.0418374	81.5602
292	0.713498	0.92096	0.813858	0.816105	0.103749	0.0598997	81.6105
96	0.9587	0.896933	0.597139	0.81759	0.193399	0.111659	81.759
387	0.732828	0.689409	1.03265	0.818296	0.186901	0.107907	81.8296
365	0.586557	0.857814	1.012	0.818789	0.215388	0.124354	81.8789
51	0.854505	0.78378	0.823738	0.820674	0.035462	0.020474	82.0674
273	0.624824	1.16244	0.687293	0.824851	0.294021	0.169753	82.4851
359	0.639351	0.925956	0.910279	0.825195	0.161136	0.0930322	82.5195
62	0.614075	1.02264	0.839204	0.825307	0.204637	0.118147	82.5307
7	0.762994	0.638009	1.08289	0.827964	0.229445	0.13247	82.7964
367	1.01492	0.851837	0.619267	0.828673	0.198839	0.1148	82.8673
150	0.89539	0.775648	0.818287	0.829775	0.0606916	0.0350403	82.9775
323	0.854732	0.789199	0.847488	0.830473	0.0359272	0.0207426	83.0473
199	0.68286	0.911832	0.896933	0.830542	0.128113	0.0739658	83.0542
11	0.912518	0.68696	0.892855	0.830778	0.124937	0.0721324	83.0778
242	0.798997	0.882842	0.826232	0.836023	0.0427716	0.0246942	83.6023
249	0.722451	0.941365	0.845592	0.83647	0.109742	0.0633595	83.647
177	0.790957	0.82944	0.89165	0.837349	0.05081	0.0293352	83.7349
223	0.675167	1.0843	0.75758	0.839017	0.216384	0.12493	83.9017
281	0.769345	0.945871	0.802877	0.839365	0.093749	0.054126	83.9365
282	0.746642	1.02236	0.74958	0.839528	0.158346	0.0914211	83.9528
164	0.671386	0.989717	0.861974	0.841026	0.160196	0.0924893	84.1026
228	0.611542	1.1602	0.758063	0.84327	0.284082	0.164015	84.327
170	1.05518	0.771695	0.705707	0.844195	0.185675	0.1072	84.4195
283	0.6933	1.06443	0.77498	0.844237	0.195018	0.112594	84.4237
325	0.712173	0.885615	0.940906	0.846231	0.119344	0.0689033	84.6231
251	0.676884	0.886453	0.979847	0.847728	0.155149	0.0895756	84.7728
141	0.712696	0.957653	0.884414	0.851588	0.125734	0.0725928	85.1588
271	1.00735	0.946346	0.601111	0.851601	0.219065	0.126477	85.1601
163	0.856383	0.887861	0.813479	0.852575	0.0373369	0.0215564	85.2575
102	0.745667	1.15252	0.659732	0.852641	0.263236	0.15198	85.2641
221	0.79765	0.88943	0.873443	0.853508	0.0490302	0.0283076	85.3508
154	0.724864	0.661632	1.17434	0.853613	0.279554	0.161401	85.3613
123	0.86437	0.990236	0.706697	0.853767	0.142066	0.082022	85.3767
130	0.922082	0.623516	1.02197	0.855855	0.207317	0.119694	85.5855
316	0.697473	0.926419	0.945585	0.856492	0.138048	0.079702	85.6492
305	0.900749	0.788427	0.881094	0.856757	0.0599856	0.0346327	85.6757
125	0.644787	0.909711	1.02096	0.858487	0.193248	0.111572	85.8487
304	0.820468	0.737276	1.03788	0.865208	0.155216	0.0896137	86.5208
208	0.725946	1.07986	0.790956	0.865587	0.18839	0.108767	86.5587
209	0.951246	0.688453	0.958437	0.866045	0.153841	0.0888202	86.6045
210	0.862223	0.893648	0.843068	0.866313	0.0255369	0.0147437	86.6313
145	0.617728	1.01316	0.980284	0.870391	0.21943	0.126688	87.0391
422	0.983732	0.976217	0.656244	0.872065	0.186944	0.107932	87.2065
168	0.749192	0.87583	0.992808	0.87261	0.12184	0.0703444	87.261
216	0.620218	1.03279	0.966439	0.87315	0.221544	0.127908	87.315
217	0.891107	1.07147	0.675571	0.879383	0.198211	0.114437	87.9383
248	0.806407	0.985254	0.849925	0.880529	0.0932683	0.0538485	88.0529
227	0.85775	0.981953	0.808051	0.882585	0.0895715	0.0517142	88.2585
201	0.886705	1.08882	0.673921	0.88315	0.207474	0.119785	88.315
175	0.849641	0.869046	0.932744	0.88381	0.0434742	0.0250998	88.381
370	0.83546	0.923355	0.906384	0.888399	0.0466259	0.0269195	88.8399
75	1.04052	0.922643	0.719174	0.894113	0.162562	0.0938554	89.4113
76	0.840087	0.758966	1.09527	0.898108	0.1755	0.101325	89.8108
172	0.690525	0.894622	1.10931	0.898152	0.209414	0.120905	89.8152
354	1.01405	1.06501	0.615793	0.898285	0.245968	0.14201	89.8285
200	0.662867	0.975428	1.05832	0.898871	0.208545	0.120403	89.8871
211	0.798374	1.09667	0.811494	0.902178	0.168561	0.0973185	90.2178
368	0.968255	0.859095	0.885678	0.904342	0.0569234	0.0328647	90.4342
369	0.916417	0.915893	0.897228	0.909846	0.0109305	0.00631074	90.9846
180	1.01904	0.720788	0.991202	0.910342	0.164747	0.095117	91.0342
33	1.20027	0.998801	0.537253	0.912109	0.339904	0.196244	91.2109
61	0.789766	0.925372	1.02345	0.912861	0.117342	0.0677472	91.2861
132	0.735043	1.05222	0.951871	0.913045	0.162114	0.0935966	91.3045
380	0.744412	1.12967	0.866104	0.913394	0.196932	0.113699	91.3394
124	1.04775	0.872102	0.829582	0.916478	0.115656	0.0667738	91.6478
108	0.920807	0.975763	0.856879	0.917816	0.0594988	0.0343516	91.7816
119	1.04821	1.00871	0.701736	0.919553	0.189666	0.109504	91.9553
60	1.144	0.758278	0.868259	0.923513	0.198709	0.114725	92.3513
61	0.905829	0.913607	0.95512	0.924852	0.0264999	0.0152997	92.4852
296	0.855502	0.778165	1.15664	0.930104	0.199964	0.115449	93.0104
293	0.81624	0.898628	1.07637	0.930412	0.132946	0.0767563	93.0412
300	0.821633	0.857292	1.11599	0.931637	0.160645	0.0927482	93.1637
236	0.649532	0.986351	1.17838	0.938089	0.267709	0.154562	93.8089
321	0.858889	1.01515	0.942714	0.938918	0.0781997	0.0451486	93.8918
204	0.74891	1.20607	0.864005	0.939663	0.237786	0.137286	93.9663
222	0.789042	1.13239	0.901728	0.941054	0.17502	0.101048	94.1054
237	0.859289	0.910656	1.06262	0.944188	0.105732	0.0610447	94.4188
83	1.32576	0.752167	0.771521	0.949816	0.325721	0.188055	94.9816
182	0.846407	0.729415	1.27621	0.950676	0.287922	0.166232	95.0676
391	0.719527	1.07773	1.05857	0.951942	0.201505	0.116339	95.1942
143	0.897838	1.00276	0.964434	0.955012	0.0530934	0.0306535	95.5012
384	0.855006	1.14665	0.871371	0.957674	0.163859	0.0946038	95.7674
127	1.02292	0.855729	0.997816	0.958821	0.090158	0.0520527	95.8821
272	1.03461	1.10529	0.738537	0.95948	0.194577	0.112339	95.948
214	0.896425	1.04362	0.938768	0.959604	0.0757761	0.0437493	95.9604
193	0.699588	1.13603	1.04947	0.961695	0.231082	0.133415	96.1695
153	0.943485	0.87066	1.08437	0.96617	0.108645	0.0627262	96.617
247	0.98503	0.901608	1.01768	0.968107	0.0598593	0.0345598	96.8107
248	1.01266	1.01783	0.880335	0.970275	0.0779336	0.044995	97.0275
205	0.831398	1.18236	0.897807	0.970522	0.186439	0.10764	97.0522
38	0.835633	1.16106	0.924814	0.973836	0.168161	0.097088	97.3836
99	0.783342	0.97925	1.16721	0.976599	0.191945	0.11082	97.6599
279	0.764445	1.22187	0.949396	0.978569	0.230102	0.132849	97.8569
313	0.732268	1.269	0.934677	0.978647	0.271052	0.156492	97.8647
189	0.890634	1.01146	1.03876	0.980286	0.0788315	0.0455134	98.0286
165	1.17922	0.672914	1.08884	0.980327	0.270035	0.155905	98.0327
315	1.03788	1.05163	0.859375	0.982962	0.10725	0.0619206	98.2962
316	1.13063	0.965901	0.871582	0.98937	0.131107	0.0756946	98.937
144	1.1078	1.0822	0.79666	0.995553	0.172722	0.099721	99.5553
183	1.1546	0.815871	1.0263	0.998921	0.171013	0.0987345	99.8921
233	0.829776	1.01698	1.16728	1.00468	0.169088	0.0976233	100.468
364	1.00787	1.02427	0.982965	1.00504	0.0207995	0.0120086	100.504
365	0.824096	0.978797	1.21904	1.00731	0.199009	0.114898	100.731
240	0.920751	1.02903	1.07255	1.00745	0.0781684	0.0451306	100.745
115	1.11731	0.947792	0.958643	1.00792	0.0948958	0.0547881	100.792
291	0.853866	1.1667	1.01877	1.01311	0.156493	0.090351	101.311
98	1.20447	0.842362	1.00243	1.01642	0.181456	0.104764	101.642
151	1.02298	1.08346	0.949802	1.01875	0.0669287	0.0386413	101.875
230	1.09643	0.656676	1.30327	1.01879	0.330215	0.19065	101.879
148	1.01554	0.981474	1.06412	1.02038	0.0415347	0.0239801	102.038
218	0.868345	0.939572	1.26363	1.02385	0.210688	0.121641	102.385
395	0.972831	0.924999	1.17401	1.02395	0.13214	0.0762912	102.395
276	0.921133	1.21815	0.94191	1.02706	0.165809	0.0957301	102.706
376	0.923189	1.16709	0.994618	1.0283	0.12539	0.0723937	102.83
356	0.905457	1.18069	1.00841	1.03152	0.139063	0.0802879	103.152
129	1.28642	0.828956	0.983156	1.03284	0.232746	0.134376	103.284
369	1.01089	1.2504	0.840346	1.03388	0.205991	0.118929	103.388
152	0.91647	0.940665	1.24596	1.03436	0.183643	0.106026	103.436
225	0.969815	0.978704	1.15575	1.03476	0.104877	0.060551	103.476
317	0.990495	1.19666	0.925446	1.03753	0.141593	0.0817489	103.753
318	0.989347	0.950719	1.18193	1.04066	0.123853	0.0715065	104.066
301	0.951169	1.0373	1.14337	1.04395	0.0962706	0.0555818	104.395
383	0.836243	1.34735	0.952096	1.04523	0.267977	0.154717	104.523
363	0.894675	1.26071	0.998797	1.05139	0.188598	0.108887	105.139
364	0.900438	1.02217	1.24072	1.05444	0.172423	0.0995485	105.444
234	0.997356	0.913351	1.26951	1.06007	0.186177	0.107489	106.007
381	0.976179	1.10635	1.11447	1.06567	0.0776042	0.0448048	106.567
373	1.23563	0.962666	1.01237	1.07022	0.145386	0.0839384	107.022
266	0.57634	1.32211	1.32139	1.07328	0.430362	0.24847	107.328
267	1.09897	1.20166	0.92129	1.07397	0.141848	0.0818958	107.397
278	0.990473	1.20713	1.03345	1.07702	0.114714	0.0662303	107.702
138	1.28157	1.04165	0.915831	1.07968	0.18581	0.107278	107.968
158	0.985206	1.01175	1.24339	1.08011	0.142021	0.081996	108.011
371	1.23161	0.925587	1.08578	1.08099	0.153066	0.0883727	108.099
173	0.989152	0.957651	1.29839	1.08173	0.188292	0.10871	108.173
302	1.0961	0.923866	1.23196	1.08398	0.154407	0.0891467	108.398
269	0.909959	1.23426	1.11488	1.08637	0.164021	0.0946977	108.637
270	1.22713	1.01869	1.03442	1.09341	0.116071	0.0670137	109.341
265	1.11871	0.966042	1.19842	1.09439	0.118083	0.068175	109.439
19	1.356	1.06284	0.870436	1.09643	0.244517	0.141172	109.643
284	0.851635	1.17652	1.29416	1.10744	0.229206	0.132332	110.744
290	0.887819	1.29179	1.148	1.1092	0.204761	0.118219	110.92
282	1.14983	1.23821	0.960301	1.11611	0.141988	0.0819769	111.611
314	1.24737	1.15159	0.956568	1.11851	0.148195	0.0855604	111.851
128	1.14464	0.967522	1.2443	1.11882	0.140185	0.0809359	111.882
161	1.30571	0.880355	1.18309	1.12305	0.21894	0.126405	112.305
232	1.04479	1.14729	1.18974	1.12727	0.074518	0.043023	112.727
331	1.23308	1.1762	0.989622	1.13297	0.127357	0.0735297	113.297
238	0.925433	1.45119	1.03255	1.13639	0.277836	0.160409	113.639
379	0.986913	1.27086	1.20826	1.15534	0.149186	0.0861327	115.534
380	0.97373	1.38262	1.11981	1.15872	0.207204	0.119629	115.872
381	1.30363	1.08362	1.09889	1.16205	0.122853	0.0709292	116.205
198	1.00426	1.34807	1.1434	1.16525	0.172942	0.099848	116.525
159	1.01364	1.1955	1.31642	1.17519	0.152412	0.0879953	117.519
270	1.30557	1.3561	0.90319	1.18828	0.248188	0.143291	118.828
271	1.19859	1.08143	1.29645	1.19216	0.107657	0.0621557	119.216
375	0.947838	1.23186	1.42647	1.20206	0.240705	0.138971	120.206
372	1.13974	1.10533	1.37989	1.20832	0.149577	0.0863585	120.832
319	1.5476	0.990818	1.13239	1.2236	0.289381	0.167074	122.36
374	1.37397	1.32412	0.975745	1.22461	0.216963	0.125264	122.461
332	1.15054	1.20803	1.31773	1.22543	0.0849417	0.0490411	122.543
351	1.21214	1.23725	1.22787	1.22575	0.0126852	0.00732382	122.575
185	1.11984	1.3551	1.21385	1.2296	0.118418	0.0683688	122.96
196	1.1453	1.24146	1.30357	1.23011	0.0797401	0.046038	123.011
113	1.14973	1.41728	1.12832	1.23178	0.161011	0.0929595	123.178
114	1.38816	1.12639	1.18193	1.23216	0.137921	0.0796285	123.216
115	1.33837	1.23778	1.13051	1.23555	0.10395	0.0600156	123.555
235	1.00865	1.26401	1.47211	1.24826	0.23213	0.13402	124.826
357	0.885065	1.22534	1.63549	1.24863	0.375757	0.216943	124.863
337	1.24564	1.23519	1.27422	1.25168	0.0202019	0.0116636	125.168
382	1.09279	1.19395	1.49514	1.26062	0.209299	0.120839	126.062
308	1.40897	1.03438	1.43225	1.29187	0.223294	0.128919	129.187
303	1.24145	1.34263	1.29157	1.29188	0.0505905	0.0292084	129.188
260	1.37948	1.08412	1.4168	1.29347	0.182259	0.105227	129.347
378	0.887087	1.47048	1.57605	1.31121	0.371071	0.214238	131.121
310	1.4336	1.46086	1.13336	1.3426	0.181726	0.10492	134.26
112	1.44871	1.33233	1.2878	1.35628	0.0830825	0.0479677	135.628
366	1.29065	1.20494	1.58087	1.35882	0.19702	0.11375	135.882
197	1.19568	1.57628	1.33488	1.36895	0.192575	0.111183	136.895
309	1.24266	1.42919	1.54662	1.40616	0.153283	0.0884981	140.616
195	1.42167	1.46513	1.35523	1.41401	0.0553514	0.0319572	141.401
312	1.16418	1.59002	1.50353	1.41924	0.225086	0.129954	141.924
352	1.32926	1.53193	1.51733	1.45951	0.113033	0.0652598	145.951
268	1.18338	1.81043	1.38505	1.45962	0.320106	0.184813	145.962
353	1.11479	1.82524	1.47443	1.47149	0.355235	0.205095	147.149
328	1.50018	1.53197	1.46083	1.49766	0.035636	0.0205745	149.766
329	1.86795	1.338	1.35074	1.51889	0.302357	0.174566	151.889
264	1.77845	1.38823	1.55919	1.57529	0.195606	0.112933	157.529
377	1.22106	1.6734	1.89506	1.59651	0.343514	0.198328	159.651
