# Supplementary material for: Programmed cell death regulator BAP2 is required for IRE1-mediated unfolded protein response in Arabidopsis
Source: Nat Commun. 2024 Jul 10;15:5804. doi: 10.1038/s41467-024-50105-6 (PMC11237027; doi:10.1038/s41467-024-50105-6)
Supplement: Supplementary file 6 — Supplementary Data 3 [file 41467_2024_50105_MOESM6_ESM.xlsx]

## Sheet: Sheet1
Supplementary Data 3. QTL analysis results (SNP-index and ΔSNP-index).
SNP.LP = SNP-index in the resistant pool
SNP.HP = SNP-index in the sensitive pool
D.SNP.Index = Δ (SNP-index) that was subtracted from SNP-index between two pools
Chromosome	Position	Width	SNP.LP	SNP.HP	D.SNP.Index
Chr1	0	500001	0.535342	0.462517	0.0728253
Chr1	10000	510001	0.536171	0.462776	0.0733947
Chr1	20000	520001	0.535448	0.46215	0.0732986
Chr1	30000	530001	0.53793	0.459336	0.0785938
Chr1	40000	540001	0.539068	0.45904	0.0800275
Chr1	50000	550001	0.539435	0.457951	0.0814841
Chr1	60000	560001	0.537933	0.455938	0.0819954
Chr1	70000	570001	0.536751	0.457752	0.0789983
Chr1	80000	580001	0.536414	0.458843	0.0775702
Chr1	90000	590001	0.536184	0.456975	0.0792089
Chr1	100000	600001	0.537438	0.457147	0.0802916
Chr1	110000	610001	0.537349	0.458878	0.0784713
Chr1	120000	620001	0.537155	0.459429	0.0777259
Chr1	130000	630001	0.537048	0.45969	0.077358
Chr1	140000	640001	0.535506	0.460076	0.07543
Chr1	150000	650001	0.535608	0.460356	0.0752524
Chr1	160000	660001	0.536007	0.460685	0.0753222
Chr1	170000	670001	0.536023	0.460734	0.075289
Chr1	180000	680001	0.535997	0.460934	0.075063
Chr1	190000	690001	0.536102	0.460663	0.0754381
Chr1	200000	700001	0.534376	0.461494	0.0728825
Chr1	210000	710001	0.534318	0.461716	0.0726015
Chr1	220000	720001	0.534483	0.461955	0.0725284
Chr1	230000	730001	0.534601	0.462021	0.0725791
Chr1	240000	740001	0.534561	0.462183	0.0723776
Chr1	250000	750001	0.527672	0.457459	0.0702133
Chr1	260000	760001	0.523536	0.455586	0.0679496
Chr1	270000	770001	0.523035	0.456499	0.0665359
Chr1	280000	780001	0.522879	0.456816	0.0660628
Chr1	290000	790001	0.522346	0.456516	0.06583
Chr1	300000	800001	0.521986	0.456448	0.0655385
Chr1	310000	810001	0.521818	0.45682	0.0649973
Chr1	320000	820001	0.521819	0.457096	0.0647232
Chr1	330000	830001	0.521806	0.457156	0.0646503
Chr1	340000	840001	0.521545	0.457106	0.0644394
Chr1	350000	850001	0.521492	0.45741	0.0640823
Chr1	360000	860001	0.521595	0.457783	0.0638119
Chr1	370000	870001	0.520694	0.45933	0.0613641
Chr1	380000	880001	0.520216	0.459204	0.0610123
Chr1	390000	890001	0.51998	0.458246	0.0617346
Chr1	400000	900001	0.519712	0.458582	0.06113
Chr1	410000	910001	0.519389	0.458105	0.0612844
Chr1	420000	920001	0.518122	0.456751	0.0613707
Chr1	430000	930001	0.518059	0.45688	0.0611783
Chr1	440000	940001	0.518153	0.456706	0.0614465
Chr1	450000	950001	0.518105	0.456706	0.061399
Chr1	460000	960001	0.51808	0.456892	0.0611885
Chr1	470000	970001	0.517975	0.456759	0.0612164
Chr1	480000	980001	0.517882	0.456756	0.0611267
Chr1	490000	990001	0.517979	0.45679	0.0611881
Chr1	500000	1000001	0.518028	0.456755	0.0612732
Chr1	510000	1000001	0.521997	0.459121	0.0628763
Chr1	520000	1000001	0.522202	0.459185	0.063016
Chr1	530000	1000001	0.522009	0.459132	0.0628771
Chr1	540000	1000001	0.522092	0.459136	0.0629563
Chr1	550000	1000001	0.522551	0.459687	0.0628639
Chr1	560000	1000001	0.521931	0.45966	0.0622706
Chr1	570000	1000001	0.520935	0.459808	0.0611274
Chr1	580000	1000001	0.520644	0.45986	0.0607835
Chr1	590000	1000001	0.520313	0.459966	0.0603462
Chr1	600000	1000001	0.520125	0.459954	0.0601707
Chr1	610000	1000001	0.520135	0.459773	0.0603614
Chr1	620000	1000001	0.519957	0.460079	0.0598773
Chr1	630000	1000001	0.518793	0.459532	0.0592602
Chr1	640000	1000001	0.518226	0.45964	0.0585858
Chr1	650000	1000001	0.516375	0.460196	0.0561787
Chr1	660000	1000001	0.516017	0.461036	0.0549808
Chr1	670000	1000001	0.517346	0.460085	0.0572606
Chr1	680000	1000001	0.513889	0.458851	0.0550386
Chr1	690000	1000001	0.513184	0.458274	0.0549107
Chr1	700000	1000001	0.512566	0.45677	0.055796
Chr1	710000	1000001	0.512202	0.457065	0.0551365
Chr1	720000	1000001	0.511948	0.457519	0.054429
Chr1	730000	1000001	0.511317	0.457617	0.0537006
Chr1	740000	1000001	0.509958	0.45842	0.0515377
Chr1	750000	1000001	0.506127	0.458224	0.0479038
Chr1	760000	1000001	0.504275	0.458163	0.0461128
Chr1	770000	1000001	0.503262	0.459043	0.0442185
Chr1	780000	1000001	0.500993	0.459093	0.0418993
Chr1	790000	1000001	0.499226	0.458661	0.040565
Chr1	800000	1000001	0.497178	0.459698	0.0374801
Chr1	810000	1000001	0.49669	0.459737	0.0369529
Chr1	820000	1000001	0.495977	0.459779	0.0361984
Chr1	830000	1000001	0.495775	0.459904	0.0358706
Chr1	840000	1000001	0.495243	0.460525	0.0347187
Chr1	850000	1000001	0.494279	0.460773	0.0335061
Chr1	860000	1000001	0.493094	0.461084	0.0320098
Chr1	870000	1000001	0.492826	0.461156	0.0316704
Chr1	880000	1000001	0.493124	0.462019	0.0311049
Chr1	890000	1000001	0.492403	0.46198	0.0304229
Chr1	900000	1000001	0.49212	0.462001	0.0301197
Chr1	910000	1000001	0.491729	0.461669	0.0300597
Chr1	920000	1000001	0.490566	0.461625	0.0289409
Chr1	930000	1000001	0.487963	0.462827	0.0251357
Chr1	940000	1000001	0.486994	0.463755	0.0232398
Chr1	950000	1000001	0.484392	0.464436	0.0199563
Chr1	960000	1000001	0.484396	0.46489	0.0195054
Chr1	970000	1000001	0.483582	0.464918	0.0186642
Chr1	980000	1000001	0.483853	0.465219	0.0186338
Chr1	990000	1000001	0.483637	0.465528	0.018109
Chr1	1000000	1000001	0.482483	0.46569	0.0167934
Chr1	1010000	1000001	0.48166	0.465581	0.0160789
Chr1	1020000	1000001	0.480768	0.46596	0.0148075
Chr1	1030000	1000001	0.477606	0.467371	0.0102344
Chr1	1040000	1000001	0.47632	0.467476	0.00884415
Chr1	1050000	1000001	0.474701	0.468254	0.00644689
Chr1	1060000	1000001	0.474796	0.469781	0.0050154
Chr1	1070000	1000001	0.474878	0.468895	0.00598321
Chr1	1080000	1000001	0.474609	0.468581	0.00602839
Chr1	1090000	1000001	0.473247	0.470692	0.0025554
Chr1	1100000	1000001	0.471047	0.470522	0.000524981
Chr1	1110000	1000001	0.468864	0.469993	-0.00112917
Chr1	1120000	1000001	0.468351	0.469691	-0.0013398
Chr1	1130000	1000001	0.468156	0.469853	-0.00169653
Chr1	1140000	1000001	0.468167	0.470327	-0.00216068
Chr1	1150000	1000001	0.467781	0.470027	-0.00224594
Chr1	1160000	1000001	0.466983	0.469793	-0.00281011
Chr1	1170000	1000001	0.467151	0.470088	-0.00293763
Chr1	1180000	1000001	0.465604	0.470051	-0.00444688
Chr1	1190000	1000001	0.465419	0.470456	-0.00503703
Chr1	1200000	1000001	0.466186	0.469475	-0.00328841
Chr1	1210000	1000001	0.465869	0.469503	-0.00363403
Chr1	1220000	1000001	0.464587	0.469479	-0.00489185
Chr1	1230000	1000001	0.464141	0.469908	-0.00576695
Chr1	1240000	1000001	0.464283	0.469627	-0.00534435
Chr1	1250000	1000001	0.46844	0.473572	-0.00513154
Chr1	1260000	1000001	0.470936	0.47557	-0.00463375
Chr1	1270000	1000001	0.470825	0.475061	-0.0042367
Chr1	1280000	1000001	0.470394	0.47483	-0.00443597
Chr1	1290000	1000001	0.46928	0.475901	-0.0066211
Chr1	1300000	1000001	0.468999	0.476235	-0.00723553
Chr1	1310000	1000001	0.468806	0.475755	-0.00694825
Chr1	1320000	1000001	0.468871	0.475917	-0.00704533
Chr1	1330000	1000001	0.469161	0.475932	-0.00677166
Chr1	1340000	1000001	0.469502	0.47566	-0.00615748
Chr1	1350000	1000001	0.469297	0.475383	-0.00608665
Chr1	1360000	1000001	0.46893	0.47496	-0.00603066
Chr1	1370000	1000001	0.467961	0.47364	-0.00567837
Chr1	1380000	1000001	0.468417	0.474575	-0.00615793
Chr1	1390000	1000001	0.467849	0.475446	-0.00759749
Chr1	1400000	1000001	0.467582	0.475254	-0.00767242
Chr1	1410000	1000001	0.46685	0.475099	-0.00824891
Chr1	1420000	1000001	0.467165	0.477074	-0.00990896
Chr1	1430000	1000001	0.464982	0.476073	-0.0110911
Chr1	1440000	1000001	0.46425	0.476077	-0.0118271
Chr1	1450000	1000001	0.464094	0.476117	-0.0120225
Chr1	1460000	1000001	0.464314	0.476091	-0.0117776
Chr1	1470000	1000001	0.464641	0.476464	-0.0118225
Chr1	1480000	1000001	0.463882	0.475837	-0.0119543
Chr1	1490000	1000001	0.46372	0.475875	-0.0121552
Chr1	1500000	1000001	0.463951	0.475777	-0.0118255
Chr1	1510000	1000001	0.463202	0.476032	-0.0128306
Chr1	1520000	1000001	0.463382	0.476231	-0.0128493
Chr1	1530000	1000001	0.46268	0.476339	-0.0136598
Chr1	1540000	1000001	0.462588	0.476227	-0.0136392
Chr1	1550000	1000001	0.461667	0.476357	-0.0146908
Chr1	1560000	1000001	0.461981	0.476352	-0.0143715
Chr1	1570000	1000001	0.461818	0.476072	-0.0142543
Chr1	1580000	1000001	0.461191	0.476009	-0.0148178
Chr1	1590000	1000001	0.461254	0.475983	-0.0147294
Chr1	1600000	1000001	0.461179	0.476181	-0.0150019
Chr1	1610000	1000001	0.461144	0.476152	-0.0150082
Chr1	1620000	1000001	0.46115	0.476194	-0.0150433
Chr1	1630000	1000001	0.461047	0.476013	-0.0149665
Chr1	1640000	1000001	0.461025	0.475025	-0.0139998
Chr1	1650000	1000001	0.461625	0.474807	-0.0131823
Chr1	1660000	1000001	0.461216	0.474283	-0.0130671
Chr1	1670000	1000001	0.460163	0.474455	-0.0142917
Chr1	1680000	1000001	0.459518	0.476135	-0.0166169
Chr1	1690000	1000001	0.459438	0.476586	-0.0171478
Chr1	1700000	1000001	0.460377	0.477276	-0.0168989
Chr1	1710000	1000001	0.460369	0.477099	-0.0167299
Chr1	1720000	1000001	0.460102	0.476953	-0.0168512
Chr1	1730000	1000001	0.460131	0.477116	-0.0169856
Chr1	1740000	1000001	0.460043	0.476231	-0.0161879
Chr1	1750000	1000001	0.46265	0.477159	-0.0145091
Chr1	1760000	1000001	0.463771	0.477772	-0.0140016
Chr1	1770000	1000001	0.464573	0.476377	-0.0118037
Chr1	1780000	1000001	0.465983	0.4765	-0.0105167
Chr1	1790000	1000001	0.466883	0.477476	-0.0105933
Chr1	1800000	1000001	0.46799	0.476319	-0.00832884
Chr1	1810000	1000001	0.468301	0.476245	-0.00794437
Chr1	1820000	1000001	0.469652	0.476223	-0.00657168
Chr1	1830000	1000001	0.467898	0.475526	-0.00762814
Chr1	1840000	1000001	0.468233	0.47523	-0.00699691
Chr1	1850000	1000001	0.468729	0.475481	-0.00675253
Chr1	1860000	1000001	0.469612	0.475775	-0.00616307
Chr1	1870000	1000001	0.469666	0.475946	-0.00628075
Chr1	1880000	1000001	0.471687	0.47651	-0.00482276
Chr1	1890000	1000001	0.471526	0.476146	-0.00462005
Chr1	1900000	1000001	0.471592	0.47602	-0.0044288
Chr1	1910000	1000001	0.471873	0.476107	-0.00423416
Chr1	1920000	1000001	0.471593	0.475871	-0.00427802
Chr1	1930000	1000001	0.471631	0.475728	-0.00409759
Chr1	1940000	1000001	0.471248	0.476161	-0.00491331
Chr1	1950000	1000001	0.473211	0.475799	-0.00258712
Chr1	1960000	1000001	0.473357	0.475525	-0.0021679
Chr1	1970000	1000001	0.474029	0.475426	-0.0013967
Chr1	1980000	1000001	0.473613	0.475256	-0.00164309
Chr1	1990000	1000001	0.473222	0.475133	-0.00191072
Chr1	2000000	1000001	0.47203	0.475401	-0.00337074
Chr1	2010000	1000001	0.472102	0.475462	-0.00336024
Chr1	2020000	1000001	0.472182	0.475442	-0.00326071
Chr1	2030000	1000001	0.472695	0.475429	-0.00273385
Chr1	2040000	1000001	0.472812	0.475414	-0.00260188
Chr1	2050000	1000001	0.472711	0.475754	-0.00304266
Chr1	2060000	1000001	0.472596	0.475898	-0.00330245
Chr1	2070000	1000001	0.47209	0.47642	-0.00433069
Chr1	2080000	1000001	0.472495	0.475183	-0.00268824
Chr1	2090000	1000001	0.471866	0.474945	-0.00307898
Chr1	2100000	1000001	0.472356	0.475427	-0.00307031
Chr1	2110000	1000001	0.471819	0.47597	-0.0041516
Chr1	2120000	1000001	0.471863	0.476076	-0.0042128
Chr1	2130000	1000001	0.471826	0.476147	-0.00432141
Chr1	2140000	1000001	0.471918	0.475564	-0.00364639
Chr1	2150000	1000001	0.472235	0.475714	-0.00347893
Chr1	2160000	1000001	0.472271	0.475999	-0.00372787
Chr1	2170000	1000001	0.472126	0.47529	-0.00316384
Chr1	2180000	1000001	0.472976	0.474924	-0.00194776
Chr1	2190000	1000001	0.473118	0.474732	-0.00161325
Chr1	2200000	1000001	0.471712	0.475614	-0.00390134
Chr1	2210000	1000001	0.473688	0.473022	0.000665261
Chr1	2220000	1000001	0.474774	0.472986	0.00178743
Chr1	2230000	1000001	0.475166	0.47284	0.00232575
Chr1	2240000	1000001	0.474842	0.473132	0.00170992
Chr1	2250000	1000001	0.474246	0.473427	0.000819747
Chr1	2260000	1000001	0.474121	0.473254	0.000867046
Chr1	2270000	1000001	0.474152	0.473248	0.000903168
Chr1	2280000	1000001	0.474092	0.47342	0.000672581
Chr1	2290000	1000001	0.473907	0.473318	0.000589813
Chr1	2300000	1000001	0.473858	0.473295	0.000562419
Chr1	2310000	1000001	0.473935	0.473509	0.000425922
Chr1	2320000	1000001	0.473617	0.473186	0.000431159
Chr1	2330000	1000001	0.473281	0.473112	0.00016882
Chr1	2340000	1000001	0.473062	0.473468	-0.000406238
Chr1	2350000	1000001	0.472816	0.473621	-0.00080529
Chr1	2360000	1000001	0.472611	0.473836	-0.00122518
Chr1	2370000	1000001	0.472839	0.474091	-0.00125128
Chr1	2380000	1000001	0.472422	0.473395	-0.000973451
Chr1	2390000	1000001	0.472564	0.473768	-0.00120364
Chr1	2400000	1000001	0.472711	0.473773	-0.00106175
Chr1	2410000	1000001	0.473602	0.474596	-0.000993236
Chr1	2420000	1000001	0.473294	0.474646	-0.00135196
Chr1	2430000	1000001	0.475474	0.475929	-0.000454983
Chr1	2440000	1000001	0.475946	0.477136	-0.00119076
Chr1	2450000	1000001	0.475847	0.477567	-0.0017202
Chr1	2460000	1000001	0.474204	0.478955	-0.00475144
Chr1	2470000	1000001	0.473641	0.478373	-0.00473166
Chr1	2480000	1000001	0.473372	0.47806	-0.00468775
Chr1	2490000	1000001	0.473712	0.478274	-0.00456176
Chr1	2500000	1000001	0.473652	0.478727	-0.00507489
Chr1	2510000	1000001	0.474736	0.478528	-0.00379149
Chr1	2520000	1000001	0.474485	0.478148	-0.00366326
Chr1	2530000	1000001	0.475696	0.478443	-0.00274759
Chr1	2540000	1000001	0.475639	0.478958	-0.00331945
Chr1	2550000	1000001	0.47576	0.478965	-0.00320545
Chr1	2560000	1000001	0.475084	0.479047	-0.00396289
Chr1	2570000	1000001	0.475285	0.479255	-0.00396919
Chr1	2580000	1000001	0.475909	0.478439	-0.00253083
Chr1	2590000	1000001	0.476015	0.477878	-0.00186373
Chr1	2600000	1000001	0.474883	0.476948	-0.00206558
Chr1	2610000	1000001	0.474909	0.476928	-0.00201938
Chr1	2620000	1000001	0.475689	0.476584	-0.00089565
Chr1	2630000	1000001	0.47605	0.477507	-0.0014567
Chr1	2640000	1000001	0.476254	0.478197	-0.00194218
Chr1	2650000	1000001	0.47638	0.478028	-0.00164815
Chr1	2660000	1000001	0.476401	0.477841	-0.00143998
Chr1	2670000	1000001	0.476385	0.478139	-0.00175421
Chr1	2680000	1000001	0.475998	0.478229	-0.00223191
Chr1	2690000	1000001	0.475708	0.47828	-0.00257155
Chr1	2700000	1000001	0.475975	0.478666	-0.00269119
Chr1	2710000	1000001	0.475705	0.479215	-0.00351005
Chr1	2720000	1000001	0.474498	0.481413	-0.00691539
Chr1	2730000	1000001	0.473173	0.482426	-0.00925307
Chr1	2740000	1000001	0.472157	0.486485	-0.0143275
Chr1	2750000	1000001	0.47116	0.488412	-0.0172527
Chr1	2760000	1000001	0.46915	0.490765	-0.0216152
Chr1	2770000	1000001	0.467366	0.490467	-0.0231005
Chr1	2780000	1000001	0.467031	0.490828	-0.0237973
Chr1	2790000	1000001	0.466541	0.492205	-0.0256641
Chr1	2800000	1000001	0.465257	0.49331	-0.028053
Chr1	2810000	1000001	0.463504	0.493804	-0.0303002
Chr1	2820000	1000001	0.462193	0.496344	-0.0341505
Chr1	2830000	1000001	0.460215	0.495978	-0.0357622
Chr1	2840000	1000001	0.458715	0.495244	-0.0365292
Chr1	2850000	1000001	0.458169	0.495154	-0.036985
Chr1	2860000	1000001	0.45601	0.493891	-0.0378816
Chr1	2870000	1000001	0.45583	0.494545	-0.0387156
Chr1	2880000	1000001	0.453264	0.495798	-0.0425335
Chr1	2890000	1000001	0.453265	0.497957	-0.0446925
Chr1	2900000	1000001	0.453341	0.498485	-0.0451437
Chr1	2910000	1000001	0.452679	0.497786	-0.0451065
Chr1	2920000	1000001	0.4531	0.497899	-0.0447991
Chr1	2930000	1000001	0.452896	0.498122	-0.0452262
Chr1	2940000	1000001	0.452911	0.498015	-0.0451037
Chr1	2950000	1000001	0.45289	0.498303	-0.0454129
Chr1	2960000	1000001	0.452827	0.498339	-0.0455121
Chr1	2970000	1000001	0.453103	0.498199	-0.0450956
Chr1	2980000	1000001	0.453199	0.498018	-0.0448192
Chr1	2990000	1000001	0.452948	0.497924	-0.0449755
Chr1	3000000	1000001	0.452436	0.497907	-0.0454704
Chr1	3010000	1000001	0.452489	0.498258	-0.0457685
Chr1	3020000	1000001	0.452449	0.498415	-0.0459657
Chr1	3030000	1000001	0.452145	0.498676	-0.0465307
Chr1	3040000	1000001	0.452106	0.499117	-0.0470107
Chr1	3050000	1000001	0.452262	0.498536	-0.0462745
Chr1	3060000	1000001	0.452702	0.498018	-0.0453169
Chr1	3070000	1000001	0.452952	0.497515	-0.0445633
Chr1	3080000	1000001	0.452973	0.498468	-0.0454954
Chr1	3090000	1000001	0.453087	0.498937	-0.0458495
Chr1	3100000	1000001	0.45308	0.499268	-0.0461886
Chr1	3110000	1000001	0.453367	0.499053	-0.0456869
Chr1	3120000	1000001	0.453275	0.499147	-0.0458716
Chr1	3130000	1000001	0.453418	0.498855	-0.0454365
Chr1	3140000	1000001	0.453496	0.498934	-0.0454373
Chr1	3150000	1000001	0.453153	0.499043	-0.04589
Chr1	3160000	1000001	0.453173	0.499317	-0.0461436
Chr1	3170000	1000001	0.452901	0.499801	-0.0468996
Chr1	3180000	1000001	0.452581	0.500251	-0.0476695
Chr1	3190000	1000001	0.452214	0.500967	-0.0487536
Chr1	3200000	1000001	0.453049	0.500875	-0.0478258
Chr1	3210000	1000001	0.450666	0.503713	-0.0530475
Chr1	3220000	1000001	0.450642	0.503738	-0.0530962
Chr1	3230000	1000001	0.450436	0.503504	-0.053068
Chr1	3240000	1000001	0.450462	0.504451	-0.0539885
Chr1	3250000	1000001	0.450227	0.504327	-0.0541005
Chr1	3260000	1000001	0.449637	0.504333	-0.0546963
Chr1	3270000	1000001	0.449172	0.505214	-0.0560423
Chr1	3280000	1000001	0.449436	0.505256	-0.0558199
Chr1	3290000	1000001	0.449635	0.505076	-0.0554403
Chr1	3300000	1000001	0.450873	0.504209	-0.053336
Chr1	3310000	1000001	0.452054	0.506274	-0.0542199
Chr1	3320000	1000001	0.45151	0.506438	-0.0549281
Chr1	3330000	1000001	0.451265	0.506167	-0.0549027
Chr1	3340000	1000001	0.451525	0.505791	-0.0542656
Chr1	3350000	1000001	0.451586	0.505871	-0.0542848
Chr1	3360000	1000001	0.451621	0.50558	-0.053959
Chr1	3370000	1000001	0.452849	0.505045	-0.0521959
Chr1	3380000	1000001	0.452921	0.50435	-0.0514287
Chr1	3390000	1000001	0.453524	0.504409	-0.0508852
Chr1	3400000	1000001	0.45384	0.504192	-0.0503516
Chr1	3410000	1000001	0.454042	0.504129	-0.0500873
Chr1	3420000	1000001	0.454361	0.503981	-0.04962
Chr1	3430000	1000001	0.454739	0.503177	-0.0484385
Chr1	3440000	1000001	0.45413	0.502882	-0.0487515
Chr1	3450000	1000001	0.454515	0.503141	-0.048626
Chr1	3460000	1000001	0.453989	0.502995	-0.0490062
Chr1	3470000	1000001	0.453902	0.503327	-0.0494251
Chr1	3480000	1000001	0.454329	0.504071	-0.0497417
Chr1	3490000	1000001	0.453847	0.503558	-0.0497102
Chr1	3500000	1000001	0.453573	0.503253	-0.0496804
Chr1	3510000	1000001	0.452743	0.502309	-0.0495656
Chr1	3520000	1000001	0.453197	0.501226	-0.0480284
Chr1	3530000	1000001	0.452079	0.50159	-0.0495115
Chr1	3540000	1000001	0.451996	0.501697	-0.049701
Chr1	3550000	1000001	0.451871	0.501569	-0.0496982
Chr1	3560000	1000001	0.452036	0.501762	-0.0497262
Chr1	3570000	1000001	0.451265	0.5009	-0.0496351
Chr1	3580000	1000001	0.451017	0.501223	-0.0502058
Chr1	3590000	1000001	0.451181	0.501263	-0.0500821
Chr1	3600000	1000001	0.451419	0.501816	-0.0503965
Chr1	3610000	1000001	0.45135	0.501862	-0.050513
Chr1	3620000	1000001	0.451148	0.502241	-0.0510926
Chr1	3630000	1000001	0.451049	0.501635	-0.0505859
Chr1	3640000	1000001	0.450742	0.500972	-0.0502299
Chr1	3650000	1000001	0.450765	0.501004	-0.0502396
Chr1	3660000	1000001	0.451593	0.500921	-0.0493278
Chr1	3670000	1000001	0.451749	0.5009	-0.0491501
Chr1	3680000	1000001	0.451413	0.500302	-0.0488892
Chr1	3690000	1000001	0.45144	0.500448	-0.0490081
Chr1	3700000	1000001	0.451048	0.500355	-0.0493069
Chr1	3710000	1000001	0.450633	0.500674	-0.0500415
Chr1	3720000	1000001	0.450357	0.500103	-0.0497459
Chr1	3730000	1000001	0.451308	0.499716	-0.0484075
Chr1	3740000	1000001	0.451509	0.498108	-0.0465985
Chr1	3750000	1000001	0.451806	0.497092	-0.0452863
Chr1	3760000	1000001	0.452743	0.49581	-0.0430668
Chr1	3770000	1000001	0.453238	0.49608	-0.0428413
Chr1	3780000	1000001	0.453656	0.496008	-0.0423522
Chr1	3790000	1000001	0.454037	0.494842	-0.0408054
Chr1	3800000	1000001	0.455705	0.493882	-0.0381771
Chr1	3810000	1000001	0.457056	0.493398	-0.0363423
Chr1	3820000	1000001	0.458324	0.491853	-0.0335282
Chr1	3830000	1000001	0.460865	0.492591	-0.0317259
Chr1	3840000	1000001	0.458063	0.488638	-0.0305751
Chr1	3850000	1000001	0.458379	0.488565	-0.0301858
Chr1	3860000	1000001	0.460418	0.488236	-0.0278179
Chr1	3870000	1000001	0.459897	0.489292	-0.0293944
Chr1	3880000	1000001	0.459762	0.488924	-0.0291627
Chr1	3890000	1000001	0.459534	0.48745	-0.0279161
Chr1	3900000	1000001	0.459229	0.487137	-0.0279082
Chr1	3910000	1000001	0.459555	0.487774	-0.0282189
Chr1	3920000	1000001	0.459178	0.48809	-0.0289121
Chr1	3930000	1000001	0.459184	0.487463	-0.0282788
Chr1	3940000	1000001	0.45915	0.48724	-0.0280893
Chr1	3950000	1000001	0.459334	0.486748	-0.0274142
Chr1	3960000	1000001	0.459343	0.486727	-0.0273843
Chr1	3970000	1000001	0.458898	0.487264	-0.0283667
Chr1	3980000	1000001	0.458852	0.487571	-0.0287187
Chr1	3990000	1000001	0.459033	0.487604	-0.0285713
Chr1	4000000	1000001	0.459717	0.488384	-0.028667
Chr1	4010000	1000001	0.459895	0.487663	-0.0277681
Chr1	4020000	1000001	0.459917	0.487685	-0.0277682
Chr1	4030000	1000001	0.460509	0.487703	-0.0271936
Chr1	4040000	1000001	0.460592	0.487595	-0.0270021
Chr1	4050000	1000001	0.460726	0.487883	-0.0271567
Chr1	4060000	1000001	0.460335	0.48796	-0.027625
Chr1	4070000	1000001	0.460211	0.488222	-0.0280111
Chr1	4080000	1000001	0.459449	0.488603	-0.0291544
Chr1	4090000	1000001	0.459218	0.488043	-0.028825
Chr1	4100000	1000001	0.459513	0.48728	-0.0277668
Chr1	4110000	1000001	0.460048	0.486874	-0.0268268
Chr1	4120000	1000001	0.460159	0.486194	-0.0260357
Chr1	4130000	1000001	0.460294	0.486484	-0.0261906
Chr1	4140000	1000001	0.460387	0.486652	-0.0262642
Chr1	4150000	1000001	0.460357	0.486852	-0.0264952
Chr1	4160000	1000001	0.460468	0.486608	-0.0261399
Chr1	4170000	1000001	0.460995	0.486593	-0.0255978
Chr1	4180000	1000001	0.461115	0.486714	-0.0255986
Chr1	4190000	1000001	0.460969	0.486129	-0.0251592
Chr1	4200000	1000001	0.460897	0.486438	-0.0255412
Chr1	4210000	1000001	0.460572	0.485854	-0.0252815
Chr1	4220000	1000001	0.460769	0.485665	-0.0248962
Chr1	4230000	1000001	0.461138	0.485461	-0.0243235
Chr1	4240000	1000001	0.461541	0.48447	-0.0229291
Chr1	4250000	1000001	0.462035	0.484363	-0.0223274
Chr1	4260000	1000001	0.462763	0.484231	-0.021468
Chr1	4270000	1000001	0.463687	0.483073	-0.0193868
Chr1	4280000	1000001	0.463688	0.482587	-0.0188992
Chr1	4290000	1000001	0.463605	0.482498	-0.0188927
Chr1	4300000	1000001	0.46277	0.48272	-0.0199496
Chr1	4310000	1000001	0.462458	0.479905	-0.0174466
Chr1	4320000	1000001	0.463163	0.478036	-0.0148736
Chr1	4330000	1000001	0.463604	0.478205	-0.0146011
Chr1	4340000	1000001	0.463677	0.478206	-0.0145293
Chr1	4350000	1000001	0.463882	0.477479	-0.0135968
Chr1	4360000	1000001	0.464013	0.477332	-0.0133199
Chr1	4370000	1000001	0.462863	0.477394	-0.0145319
Chr1	4380000	1000001	0.463299	0.477668	-0.0143686
Chr1	4390000	1000001	0.46296	0.476905	-0.0139449
Chr1	4400000	1000001	0.46298	0.476913	-0.0139333
Chr1	4410000	1000001	0.462992	0.476759	-0.013767
Chr1	4420000	1000001	0.462817	0.476876	-0.0140596
Chr1	4430000	1000001	0.462564	0.477272	-0.0147083
Chr1	4440000	1000001	0.462607	0.476755	-0.0141479
Chr1	4450000	1000001	0.462548	0.476123	-0.0135744
Chr1	4460000	1000001	0.46426	0.475382	-0.011122
Chr1	4470000	1000001	0.465158	0.476631	-0.0114727
Chr1	4480000	1000001	0.464035	0.476788	-0.0127535
Chr1	4490000	1000001	0.464668	0.476974	-0.0123057
Chr1	4500000	1000001	0.465236	0.476765	-0.0115293
Chr1	4510000	1000001	0.467379	0.476643	-0.00926444
Chr1	4520000	1000001	0.467244	0.477875	-0.0106314
Chr1	4530000	1000001	0.469443	0.477561	-0.00811732
Chr1	4540000	1000001	0.466826	0.476575	-0.0097492
Chr1	4550000	1000001	0.467823	0.477936	-0.0101135
Chr1	4560000	1000001	0.46758	0.477492	-0.00991227
Chr1	4570000	1000001	0.468528	0.47868	-0.010152
Chr1	4580000	1000001	0.468232	0.478931	-0.0106988
Chr1	4590000	1000001	0.468543	0.479486	-0.0109433
Chr1	4600000	1000001	0.469189	0.479501	-0.0103124
Chr1	4610000	1000001	0.469334	0.479945	-0.0106115
Chr1	4620000	1000001	0.47048	0.479204	-0.00872394
Chr1	4630000	1000001	0.471003	0.480098	-0.00909487
Chr1	4640000	1000001	0.469928	0.47993	-0.0100017
Chr1	4650000	1000001	0.469254	0.479928	-0.0106735
Chr1	4660000	1000001	0.467592	0.48087	-0.0132786
Chr1	4670000	1000001	0.468128	0.481194	-0.0130664
Chr1	4680000	1000001	0.46884	0.481554	-0.0127144
Chr1	4690000	1000001	0.468953	0.482674	-0.0137208
Chr1	4700000	1000001	0.469123	0.482753	-0.0136294
Chr1	4710000	1000001	0.469232	0.482491	-0.0132587
Chr1	4720000	1000001	0.469426	0.482676	-0.0132501
Chr1	4730000	1000001	0.469074	0.482727	-0.0136533
Chr1	4740000	1000001	0.469511	0.482782	-0.0132708
Chr1	4750000	1000001	0.469372	0.48307	-0.0136982
Chr1	4760000	1000001	0.468996	0.482673	-0.0136771
Chr1	4770000	1000001	0.46982	0.482981	-0.013161
Chr1	4780000	1000001	0.469597	0.482883	-0.013286
Chr1	4790000	1000001	0.469536	0.483167	-0.0136313
Chr1	4800000	1000001	0.468395	0.483294	-0.0148985
Chr1	4810000	1000001	0.46836	0.483212	-0.014852
Chr1	4820000	1000001	0.467699	0.482595	-0.0148955
Chr1	4830000	1000001	0.467692	0.483133	-0.0154411
Chr1	4840000	1000001	0.472087	0.487628	-0.0155415
Chr1	4850000	1000001	0.472052	0.487688	-0.0156362
Chr1	4860000	1000001	0.471681	0.489351	-0.01767
Chr1	4870000	1000001	0.47208	0.487022	-0.0149423
Chr1	4880000	1000001	0.466304	0.479116	-0.0128118
Chr1	4890000	1000001	0.466541	0.478638	-0.012097
Chr1	4900000	1000001	0.466868	0.478748	-0.0118797
Chr1	4910000	1000001	0.467294	0.478866	-0.0115718
Chr1	4920000	1000001	0.467514	0.478803	-0.0112894
Chr1	4930000	1000001	0.468103	0.478039	-0.00993617
Chr1	4940000	1000001	0.468282	0.478126	-0.00984354
Chr1	4950000	1000001	0.468084	0.478082	-0.00999793
Chr1	4960000	1000001	0.46822	0.477231	-0.00901132
Chr1	4970000	1000001	0.469253	0.477293	-0.00804037
Chr1	4980000	1000001	0.469429	0.477059	-0.00762987
Chr1	4990000	1000001	0.469387	0.477344	-0.00795689
Chr1	5000000	1000001	0.469525	0.47715	-0.0076246
Chr1	5010000	1000001	0.469451	0.477529	-0.00807832
Chr1	5020000	1000001	0.469401	0.477378	-0.00797726
Chr1	5030000	1000001	0.468944	0.477424	-0.00848069
Chr1	5040000	1000001	0.469043	0.477101	-0.00805791
Chr1	5050000	1000001	0.468835	0.477045	-0.00820991
Chr1	5060000	1000001	0.468975	0.477314	-0.008339
Chr1	5070000	1000001	0.469077	0.477322	-0.00824458
Chr1	5080000	1000001	0.467673	0.475143	-0.00746979
Chr1	5090000	1000001	0.467867	0.475206	-0.00733909
Chr1	5100000	1000001	0.467838	0.475488	-0.00764955
Chr1	5110000	1000001	0.467374	0.475705	-0.00833131
Chr1	5120000	1000001	0.467583	0.476256	-0.00867302
Chr1	5130000	1000001	0.467374	0.476013	-0.00863917
Chr1	5140000	1000001	0.467337	0.475841	-0.00850412
Chr1	5150000	1000001	0.466879	0.475334	-0.00845536
Chr1	5160000	1000001	0.466678	0.475265	-0.00858759
Chr1	5170000	1000001	0.466281	0.475185	-0.00890422
Chr1	5180000	1000001	0.466104	0.475196	-0.00909159
Chr1	5190000	1000001	0.466361	0.475311	-0.00894949
Chr1	5200000	1000001	0.466658	0.474931	-0.00827269
Chr1	5210000	1000001	0.467222	0.475625	-0.00840329
Chr1	5220000	1000001	0.467063	0.475687	-0.00862384
Chr1	5230000	1000001	0.466657	0.476161	-0.00950374
Chr1	5240000	1000001	0.467147	0.476006	-0.00885903
Chr1	5250000	1000001	0.466954	0.476303	-0.00934889
Chr1	5260000	1000001	0.4668	0.476844	-0.0100439
Chr1	5270000	1000001	0.46647	0.476922	-0.0104512
Chr1	5280000	1000001	0.466422	0.477098	-0.0106753
Chr1	5290000	1000001	0.466377	0.47721	-0.0108324
Chr1	5300000	1000001	0.466192	0.477098	-0.0109057
Chr1	5310000	1000001	0.465999	0.476986	-0.0109878
Chr1	5320000	1000001	0.466288	0.477928	-0.0116397
Chr1	5330000	1000001	0.46624	0.47796	-0.0117193
Chr1	5340000	1000001	0.46604	0.478221	-0.0121814
Chr1	5350000	1000001	0.4657	0.478847	-0.0131464
Chr1	5360000	1000001	0.465535	0.478989	-0.0134541
Chr1	5370000	1000001	0.465978	0.479195	-0.0132173
Chr1	5380000	1000001	0.465942	0.479145	-0.0132032
Chr1	5390000	1000001	0.465859	0.479456	-0.0135971
Chr1	5400000	1000001	0.465571	0.478966	-0.0133956
Chr1	5410000	1000001	0.465485	0.478863	-0.0133782
Chr1	5420000	1000001	0.465174	0.477883	-0.0127091
Chr1	5430000	1000001	0.465237	0.477975	-0.0127382
Chr1	5440000	1000001	0.465839	0.478143	-0.0123045
Chr1	5450000	1000001	0.465653	0.477995	-0.012342
Chr1	5460000	1000001	0.465531	0.477989	-0.0124576
Chr1	5470000	1000001	0.465397	0.477211	-0.0118149
Chr1	5480000	1000001	0.465349	0.475162	-0.00981274
Chr1	5490000	1000001	0.465328	0.475335	-0.0100074
Chr1	5500000	1000001	0.465179	0.475339	-0.01016
Chr1	5510000	1000001	0.463371	0.474056	-0.0106845
Chr1	5520000	1000001	0.456406	0.467331	-0.0109252
Chr1	5530000	1000001	0.455716	0.46651	-0.0107936
Chr1	5540000	1000001	0.457392	0.467041	-0.009649
Chr1	5550000	1000001	0.456323	0.465757	-0.00943365
Chr1	5560000	1000001	0.456585	0.465425	-0.00884034
Chr1	5570000	1000001	0.456669	0.465045	-0.00837575
Chr1	5580000	1000001	0.456859	0.46485	-0.00799108
Chr1	5590000	1000001	0.456109	0.464275	-0.00816578
Chr1	5600000	1000001	0.455372	0.463868	-0.00849521
Chr1	5610000	1000001	0.455082	0.463413	-0.00833137
Chr1	5620000	1000001	0.453761	0.463239	-0.00947786
Chr1	5630000	1000001	0.453325	0.461862	-0.00853663
Chr1	5640000	1000001	0.454293	0.461831	-0.00753814
Chr1	5650000	1000001	0.454278	0.460861	-0.00658229
Chr1	5660000	1000001	0.454223	0.458793	-0.00457076
Chr1	5670000	1000001	0.45024	0.456716	-0.00647651
Chr1	5680000	1000001	0.449789	0.456063	-0.00627408
Chr1	5690000	1000001	0.449293	0.453758	-0.00446505
Chr1	5700000	1000001	0.449545	0.453165	-0.00361982
Chr1	5710000	1000001	0.449384	0.453178	-0.00379374
Chr1	5720000	1000001	0.449661	0.453536	-0.00387512
Chr1	5730000	1000001	0.449596	0.45363	-0.00403421
Chr1	5740000	1000001	0.448673	0.452882	-0.00420941
Chr1	5750000	1000001	0.449018	0.452516	-0.0034974
Chr1	5760000	1000001	0.449275	0.452684	-0.00340942
Chr1	5770000	1000001	0.449635	0.452779	-0.00314427
Chr1	5780000	1000001	0.450144	0.452405	-0.00226116
Chr1	5790000	1000001	0.450226	0.452296	-0.00207053
Chr1	5800000	1000001	0.449859	0.452606	-0.00274745
Chr1	5810000	1000001	0.449193	0.452141	-0.00294791
Chr1	5820000	1000001	0.449274	0.452598	-0.00332363
Chr1	5830000	1000001	0.449172	0.452639	-0.00346715
Chr1	5840000	1000001	0.449067	0.452727	-0.00366004
Chr1	5850000	1000001	0.449641	0.453283	-0.00364269
Chr1	5860000	1000001	0.449	0.452514	-0.00351418
Chr1	5870000	1000001	0.449026	0.452043	-0.00301733
Chr1	5880000	1000001	0.458024	0.459395	-0.00137124
Chr1	5890000	1000001	0.458185	0.458494	-0.000308684
Chr1	5900000	1000001	0.457708	0.458358	-0.000650501
Chr1	5910000	1000001	0.455788	0.456654	-0.000865918
Chr1	5920000	1000001	0.455715	0.456405	-0.000689934
Chr1	5930000	1000001	0.455083	0.457539	-0.0024559
Chr1	5940000	1000001	0.454979	0.45712	-0.00214037
Chr1	5950000	1000001	0.454942	0.457576	-0.00263415
Chr1	5960000	1000001	0.455005	0.458742	-0.00373653
Chr1	5970000	1000001	0.453133	0.456856	-0.00372239
Chr1	5980000	1000001	0.453321	0.457154	-0.00383255
Chr1	5990000	1000001	0.453362	0.456173	-0.00281046
Chr1	6000000	1000001	0.453463	0.456166	-0.00270353
Chr1	6010000	1000001	0.453361	0.456156	-0.00279539
Chr1	6020000	1000001	0.454728	0.45614	-0.00141177
Chr1	6030000	1000001	0.454515	0.455913	-0.00139772
Chr1	6040000	1000001	0.452383	0.454188	-0.0018051
Chr1	6050000	1000001	0.453375	0.45377	-0.000394717
Chr1	6060000	1000001	0.453433	0.453531	-9.77459e-05
Chr1	6070000	1000001	0.453151	0.453508	-0.000357266
Chr1	6080000	1000001	0.452494	0.454876	-0.00238195
Chr1	6090000	1000001	0.452417	0.455093	-0.00267642
Chr1	6100000	1000001	0.45224	0.455309	-0.00306925
Chr1	6110000	1000001	0.452132	0.455353	-0.00322037
Chr1	6120000	1000001	0.452553	0.455851	-0.00329798
Chr1	6130000	1000001	0.452813	0.456037	-0.00322446
Chr1	6140000	1000001	0.452745	0.456322	-0.00357686
Chr1	6150000	1000001	0.453748	0.456544	-0.00279564
Chr1	6160000	1000001	0.4539	0.456446	-0.0025462
Chr1	6170000	1000001	0.454088	0.456594	-0.00250529
Chr1	6180000	1000001	0.454439	0.456734	-0.00229488
Chr1	6190000	1000001	0.454121	0.456821	-0.00270004
Chr1	6200000	1000001	0.453597	0.456539	-0.00294237
Chr1	6210000	1000001	0.453662	0.456353	-0.00269051
Chr1	6220000	1000001	0.455321	0.457419	-0.00209746
Chr1	6230000	1000001	0.455766	0.458002	-0.00223679
Chr1	6240000	1000001	0.455229	0.458032	-0.00280289
Chr1	6250000	1000001	0.455399	0.458842	-0.00344309
Chr1	6260000	1000001	0.457131	0.459622	-0.0024915
Chr1	6270000	1000001	0.457098	0.459363	-0.00226505
Chr1	6280000	1000001	0.457477	0.460385	-0.00290886
Chr1	6290000	1000001	0.458113	0.460756	-0.00264364
Chr1	6300000	1000001	0.45826	0.460998	-0.00273766
Chr1	6310000	1000001	0.458153	0.460976	-0.00282353
Chr1	6320000	1000001	0.45818	0.4608	-0.00261981
Chr1	6330000	1000001	0.45818	0.460667	-0.00248661
Chr1	6340000	1000001	0.458465	0.460561	-0.00209562
Chr1	6350000	1000001	0.459023	0.460956	-0.00193241
Chr1	6360000	1000001	0.459247	0.461207	-0.0019601
Chr1	6370000	1000001	0.45852	0.460853	-0.00233287
Chr1	6380000	1000001	0.458965	0.461471	-0.00250589
Chr1	6390000	1000001	0.45924	0.461477	-0.00223767
Chr1	6400000	1000001	0.458876	0.461448	-0.00257175
Chr1	6410000	1000001	0.458993	0.461418	-0.00242554
Chr1	6420000	1000001	0.459061	0.462509	-0.00344822
Chr1	6430000	1000001	0.459074	0.462345	-0.00327106
Chr1	6440000	1000001	0.459484	0.462421	-0.00293721
Chr1	6450000	1000001	0.459645	0.462706	-0.00306138
Chr1	6460000	1000001	0.459565	0.462603	-0.00303792
Chr1	6470000	1000001	0.458967	0.462386	-0.00341976
Chr1	6480000	1000001	0.460473	0.463733	-0.00326011
Chr1	6490000	1000001	0.460377	0.464144	-0.00376693
Chr1	6500000	1000001	0.460849	0.464218	-0.00336944
Chr1	6510000	1000001	0.462758	0.465463	-0.00270526
Chr1	6520000	1000001	0.47211	0.473752	-0.00164129
Chr1	6530000	1000001	0.472458	0.473379	-0.000920947
Chr1	6540000	1000001	0.473475	0.473094	0.000380846
Chr1	6550000	1000001	0.473398	0.472847	0.000550992
Chr1	6560000	1000001	0.473121	0.472665	0.000455209
Chr1	6570000	1000001	0.463651	0.465769	-0.00211828
Chr1	6580000	1000001	0.45731	0.460096	-0.00278582
Chr1	6590000	1000001	0.457386	0.460479	-0.00309277
Chr1	6600000	1000001	0.457482	0.460642	-0.00316013
Chr1	6610000	1000001	0.45773	0.460614	-0.0028846
Chr1	6620000	1000001	0.456598	0.46046	-0.00386229
Chr1	6630000	1000001	0.45583	0.458809	-0.00297887
Chr1	6640000	1000001	0.456374	0.459069	-0.00269453
Chr1	6650000	1000001	0.456494	0.459138	-0.00264459
Chr1	6660000	1000001	0.457019	0.459318	-0.00229909
Chr1	6670000	1000001	0.460494	0.459622	0.000871583
Chr1	6680000	1000001	0.460905	0.461335	-0.000429972
Chr1	6690000	1000001	0.460791	0.461284	-0.000493556
Chr1	6700000	1000001	0.460301	0.461645	-0.00134327
Chr1	6710000	1000001	0.459987	0.461447	-0.00146051
Chr1	6720000	1000001	0.459948	0.461211	-0.00126264
Chr1	6730000	1000001	0.459492	0.4612	-0.00170821
Chr1	6740000	1000001	0.459167	0.46243	-0.00326287
Chr1	6750000	1000001	0.458887	0.462452	-0.00356496
Chr1	6760000	1000001	0.45871	0.462469	-0.00375942
Chr1	6770000	1000001	0.458289	0.46231	-0.0040209
Chr1	6780000	1000001	0.458439	0.463031	-0.00459136
Chr1	6790000	1000001	0.458003	0.462642	-0.00463912
Chr1	6800000	1000001	0.458439	0.462317	-0.0038783
Chr1	6810000	1000001	0.458717	0.462642	-0.00392512
Chr1	6820000	1000001	0.45875	0.462404	-0.00365397
Chr1	6830000	1000001	0.458461	0.462469	-0.00400845
Chr1	6840000	1000001	0.45874	0.462577	-0.00383738
Chr1	6850000	1000001	0.458549	0.462709	-0.00415986
Chr1	6860000	1000001	0.458613	0.462579	-0.0039666
Chr1	6870000	1000001	0.458828	0.46292	-0.00409217
Chr1	6880000	1000001	0.458318	0.46349	-0.0051713
Chr1	6890000	1000001	0.458618	0.463856	-0.00523789
Chr1	6900000	1000001	0.45714	0.462857	-0.00571664
Chr1	6910000	1000001	0.458264	0.463968	-0.00570432
Chr1	6920000	1000001	0.458294	0.463971	-0.00567697
Chr1	6930000	1000001	0.458853	0.463256	-0.00440324
Chr1	6940000	1000001	0.458989	0.463905	-0.00491545
Chr1	6950000	1000001	0.459106	0.464174	-0.00506767
Chr1	6960000	1000001	0.458914	0.464079	-0.00516496
Chr1	6970000	1000001	0.459079	0.464468	-0.00538914
Chr1	6980000	1000001	0.458588	0.463538	-0.00494989
Chr1	6990000	1000001	0.458464	0.463607	-0.00514327
Chr1	7000000	1000001	0.459502	0.463413	-0.00391153
Chr1	7010000	1000001	0.459701	0.463149	-0.00344772
Chr1	7020000	1000001	0.458861	0.463311	-0.00445012
Chr1	7030000	1000001	0.459081	0.463401	-0.00431987
Chr1	7040000	1000001	0.460315	0.465174	-0.00485848
Chr1	7050000	1000001	0.460141	0.465867	-0.00572642
Chr1	7060000	1000001	0.459951	0.466056	-0.00610475
Chr1	7070000	1000001	0.459983	0.465933	-0.00595015
Chr1	7080000	1000001	0.461863	0.467359	-0.00549608
Chr1	7090000	1000001	0.462017	0.467323	-0.00530621
Chr1	7100000	1000001	0.462095	0.467197	-0.00510174
Chr1	7110000	1000001	0.462205	0.467482	-0.00527704
Chr1	7120000	1000001	0.462525	0.466918	-0.0043928
Chr1	7130000	1000001	0.462317	0.466764	-0.00444675
Chr1	7140000	1000001	0.462233	0.465551	-0.00331853
Chr1	7150000	1000001	0.461914	0.465713	-0.00379927
Chr1	7160000	1000001	0.461719	0.465671	-0.00395141
Chr1	7170000	1000001	0.461685	0.465667	-0.00398245
Chr1	7180000	1000001	0.461567	0.465609	-0.00404193
Chr1	7190000	1000001	0.461677	0.465602	-0.0039254
Chr1	7200000	1000001	0.461405	0.465583	-0.00417835
Chr1	7210000	1000001	0.461426	0.465997	-0.00457074
Chr1	7220000	1000001	0.460529	0.465373	-0.00484401
Chr1	7230000	1000001	0.460833	0.465565	-0.00473188
Chr1	7240000	1000001	0.459854	0.464628	-0.00477401
Chr1	7250000	1000001	0.461773	0.46301	-0.00123674
Chr1	7260000	1000001	0.460902	0.462272	-0.00137004
Chr1	7270000	1000001	0.460847	0.462527	-0.00167996
Chr1	7280000	1000001	0.460591	0.461682	-0.00109125
Chr1	7290000	1000001	0.460304	0.461372	-0.00106788
Chr1	7300000	1000001	0.460843	0.460739	0.000104629
Chr1	7310000	1000001	0.46117	0.461029	0.00014103
Chr1	7320000	1000001	0.46125	0.461283	-3.33463e-05
Chr1	7330000	1000001	0.46134	0.461493	-0.000153131
Chr1	7340000	1000001	0.460736	0.461209	-0.000473334
Chr1	7350000	1000001	0.460473	0.460968	-0.000495427
Chr1	7360000	1000001	0.459922	0.460747	-0.000824053
Chr1	7370000	1000001	0.460131	0.460838	-0.000707102
Chr1	7380000	1000001	0.459633	0.460104	-0.000470293
Chr1	7390000	1000001	0.459458	0.460065	-0.000606607
Chr1	7400000	1000001	0.46025	0.461568	-0.00131731
Chr1	7410000	1000001	0.459813	0.461738	-0.00192498
Chr1	7420000	1000001	0.459442	0.461459	-0.00201649
Chr1	7430000	1000001	0.459975	0.461595	-0.00161926
Chr1	7440000	1000001	0.459627	0.461614	-0.00198693
Chr1	7450000	1000001	0.46008	0.461685	-0.00160434
Chr1	7460000	1000001	0.459935	0.461588	-0.0016527
Chr1	7470000	1000001	0.459921	0.461566	-0.00164541
Chr1	7480000	1000001	0.459917	0.46191	-0.00199304
Chr1	7490000	1000001	0.460463	0.462324	-0.00186126
Chr1	7500000	1000001	0.460129	0.462251	-0.00212156
Chr1	7510000	1000001	0.460066	0.462254	-0.00218799
Chr1	7520000	1000001	0.460352	0.46254	-0.00218747
Chr1	7530000	1000001	0.459954	0.461958	-0.0020046
Chr1	7540000	1000001	0.459065	0.461588	-0.00252254
Chr1	7550000	1000001	0.459135	0.461568	-0.00243384
Chr1	7560000	1000001	0.459605	0.462368	-0.00276269
Chr1	7570000	1000001	0.466798	0.467927	-0.00112934
Chr1	7580000	1000001	0.472659	0.47301	-0.000351206
Chr1	7590000	1000001	0.472338	0.472915	-0.000576809
Chr1	7600000	1000001	0.472486	0.472845	-0.000359157
Chr1	7610000	1000001	0.472846	0.473173	-0.000327499
Chr1	7620000	1000001	0.473567	0.473078	0.000489039
Chr1	7630000	1000001	0.474745	0.475562	-0.000817698
Chr1	7640000	1000001	0.475848	0.476573	-0.000724845
Chr1	7650000	1000001	0.475954	0.476	-4.6347e-05
Chr1	7660000	1000001	0.476023	0.475427	0.000595413
Chr1	7670000	1000001	0.474846	0.475316	-0.000470007
Chr1	7680000	1000001	0.474986	0.473709	0.00127753
Chr1	7690000	1000001	0.475035	0.472577	0.00245815
Chr1	7700000	1000001	0.475197	0.472398	0.00279898
Chr1	7710000	1000001	0.476225	0.472877	0.00334836
Chr1	7720000	1000001	0.476109	0.472866	0.00324258
Chr1	7730000	1000001	0.476766	0.472155	0.00461097
Chr1	7740000	1000001	0.47544	0.469687	0.00575281
Chr1	7750000	1000001	0.47505	0.469989	0.0050604
Chr1	7760000	1000001	0.474954	0.468916	0.00603818
Chr1	7770000	1000001	0.473133	0.467627	0.00550547
Chr1	7780000	1000001	0.472855	0.467115	0.00574041
Chr1	7790000	1000001	0.47149	0.465725	0.00576489
Chr1	7800000	1000001	0.470457	0.465202	0.00525481
Chr1	7810000	1000001	0.470229	0.46473	0.00549967
Chr1	7820000	1000001	0.47026	0.465068	0.00519161
Chr1	7830000	1000001	0.470667	0.464556	0.00611113
Chr1	7840000	1000001	0.47027	0.465059	0.00521091
Chr1	7850000	1000001	0.470426	0.46471	0.00571557
Chr1	7860000	1000001	0.470069	0.465039	0.00503086
Chr1	7870000	1000001	0.470138	0.465065	0.00507373
Chr1	7880000	1000001	0.47037	0.464875	0.00549447
Chr1	7890000	1000001	0.470261	0.464547	0.00571402
Chr1	7900000	1000001	0.471967	0.465247	0.0067209
Chr1	7910000	1000001	0.470742	0.464293	0.00644825
Chr1	7920000	1000001	0.470408	0.464192	0.00621571
Chr1	7930000	1000001	0.470142	0.464924	0.00521877
Chr1	7940000	1000001	0.469967	0.464422	0.0055443
Chr1	7950000	1000001	0.469901	0.464049	0.00585195
Chr1	7960000	1000001	0.469714	0.463885	0.00582926
Chr1	7970000	1000001	0.46973	0.463776	0.00595424
Chr1	7980000	1000001	0.469959	0.464452	0.00550726
Chr1	7990000	1000001	0.469845	0.464568	0.00527707
Chr1	8000000	1000001	0.468547	0.466058	0.00248884
Chr1	8010000	1000001	0.468964	0.466656	0.00230808
Chr1	8020000	1000001	0.468692	0.466862	0.00183012
Chr1	8030000	1000001	0.467915	0.468242	-0.000326789
Chr1	8040000	1000001	0.468125	0.468132	-7.11403e-06
Chr1	8050000	1000001	0.468008	0.468009	-1.67656e-06
Chr1	8060000	1000001	0.467997	0.467892	0.0001052
Chr1	8070000	1000001	0.468018	0.468429	-0.000411063
Chr1	8080000	1000001	0.468004	0.468107	-0.000102405
Chr1	8090000	1000001	0.467161	0.467973	-0.000811616
Chr1	8100000	1000001	0.46692	0.468073	-0.00115349
Chr1	8110000	1000001	0.466375	0.467743	-0.00136807
Chr1	8120000	1000001	0.465961	0.467853	-0.00189153
Chr1	8130000	1000001	0.465861	0.467806	-0.00194493
Chr1	8140000	1000001	0.465797	0.468524	-0.00272681
Chr1	8150000	1000001	0.465742	0.468053	-0.00231072
Chr1	8160000	1000001	0.465879	0.468054	-0.00217511
Chr1	8170000	1000001	0.465764	0.468188	-0.00242412
Chr1	8180000	1000001	0.466605	0.46738	-0.000774341
Chr1	8190000	1000001	0.466527	0.46704	-0.000512095
Chr1	8200000	1000001	0.466281	0.466526	-0.00024471
Chr1	8210000	1000001	0.466268	0.465863	0.000404398
Chr1	8220000	1000001	0.466726	0.466025	0.000700782
Chr1	8230000	1000001	0.466766	0.465472	0.00129374
Chr1	8240000	1000001	0.467282	0.465919	0.00136234
Chr1	8250000	1000001	0.466214	0.466659	-0.000445217
Chr1	8260000	1000001	0.466141	0.466563	-0.000421419
Chr1	8270000	1000001	0.466439	0.466931	-0.000491848
Chr1	8280000	1000001	0.466478	0.467024	-0.000545859
Chr1	8290000	1000001	0.466425	0.467046	-0.000620552
Chr1	8300000	1000001	0.465635	0.467071	-0.00143593
Chr1	8310000	1000001	0.465376	0.466849	-0.00147297
Chr1	8320000	1000001	0.465222	0.466799	-0.00157677
Chr1	8330000	1000001	0.465134	0.466597	-0.00146276
Chr1	8340000	1000001	0.465474	0.466437	-0.000962374
Chr1	8350000	1000001	0.465624	0.466618	-0.000994334
Chr1	8360000	1000001	0.466496	0.46712	-0.000624122
Chr1	8370000	1000001	0.466531	0.46665	-0.000118696
Chr1	8380000	1000001	0.466473	0.466611	-0.000138608
Chr1	8390000	1000001	0.466674	0.466355	0.000318805
Chr1	8400000	1000001	0.466793	0.465508	0.00128457
Chr1	8410000	1000001	0.46721	0.465568	0.00164232
Chr1	8420000	1000001	0.467695	0.465469	0.0022253
Chr1	8430000	1000001	0.467446	0.46556	0.00188556
Chr1	8440000	1000001	0.467811	0.465416	0.00239563
Chr1	8450000	1000001	0.467472	0.465232	0.00223999
Chr1	8460000	1000001	0.467588	0.465277	0.00231105
Chr1	8470000	1000001	0.467498	0.465043	0.00245526
Chr1	8480000	1000001	0.467764	0.46529	0.00247366
Chr1	8490000	1000001	0.467583	0.464889	0.00269401
Chr1	8500000	1000001	0.467883	0.464769	0.00311432
Chr1	8510000	1000001	0.468201	0.464702	0.00349958
Chr1	8520000	1000001	0.468003	0.464641	0.00336219
Chr1	8530000	1000001	0.46807	0.465206	0.00286388
Chr1	8540000	1000001	0.46803	0.46508	0.00295018
Chr1	8550000	1000001	0.468007	0.465146	0.00286133
Chr1	8560000	1000001	0.467862	0.464684	0.00317853
Chr1	8570000	1000001	0.46782	0.46447	0.00334958
Chr1	8580000	1000001	0.465825	0.462491	0.00333345
Chr1	8590000	1000001	0.46555	0.461738	0.00381139
Chr1	8600000	1000001	0.465895	0.46151	0.00438557
Chr1	8610000	1000001	0.465512	0.461072	0.00444017
Chr1	8620000	1000001	0.46581	0.46115	0.00465959
Chr1	8630000	1000001	0.466096	0.461251	0.00484486
Chr1	8640000	1000001	0.464391	0.459561	0.00483018
Chr1	8650000	1000001	0.464512	0.460053	0.00445935
Chr1	8660000	1000001	0.463859	0.459723	0.00413597
Chr1	8670000	1000001	0.463842	0.459981	0.00386129
Chr1	8680000	1000001	0.463177	0.459824	0.00335328
Chr1	8690000	1000001	0.462213	0.460133	0.00207989
Chr1	8700000	1000001	0.463012	0.460678	0.00233393
Chr1	8710000	1000001	0.462482	0.460665	0.00181689
Chr1	8720000	1000001	0.462794	0.460818	0.00197525
Chr1	8730000	1000001	0.463683	0.461189	0.00249384
Chr1	8740000	1000001	0.465861	0.463255	0.00260594
Chr1	8750000	1000001	0.466348	0.462867	0.00348067
Chr1	8760000	1000001	0.466182	0.463546	0.00263586
Chr1	8770000	1000001	0.46744	0.464042	0.00339814
Chr1	8780000	1000001	0.46743	0.46394	0.00349017
Chr1	8790000	1000001	0.468042	0.465068	0.00297387
Chr1	8800000	1000001	0.469771	0.466836	0.00293501
Chr1	8810000	1000001	0.468919	0.467025	0.00189358
Chr1	8820000	1000001	0.468836	0.466976	0.00186036
Chr1	8830000	1000001	0.468672	0.467539	0.00113328
Chr1	8840000	1000001	0.468396	0.466709	0.00168647
Chr1	8850000	1000001	0.468466	0.46682	0.00164655
Chr1	8860000	1000001	0.468787	0.466651	0.00213629
Chr1	8870000	1000001	0.465891	0.466394	-0.000503087
Chr1	8880000	1000001	0.468967	0.47148	-0.00251237
Chr1	8890000	1000001	0.468627	0.472169	-0.00354167
Chr1	8900000	1000001	0.46853	0.47282	-0.0042905
Chr1	8910000	1000001	0.469652	0.473909	-0.00425647
Chr1	8920000	1000001	0.470833	0.474842	-0.00400927
Chr1	8930000	1000001	0.471006	0.474897	-0.00389033
Chr1	8940000	1000001	0.469649	0.472822	-0.00317331
Chr1	8950000	1000001	0.469846	0.472878	-0.00303149
Chr1	8960000	1000001	0.469862	0.472807	-0.00294447
Chr1	8970000	1000001	0.470178	0.473118	-0.00293982
Chr1	8980000	1000001	0.470334	0.473278	-0.00294422
Chr1	8990000	1000001	0.468947	0.472626	-0.00367907
Chr1	9000000	1000001	0.46955	0.471409	-0.00185995
Chr1	9010000	1000001	0.468916	0.471155	-0.00223949
Chr1	9020000	1000001	0.46914	0.470939	-0.00179857
Chr1	9030000	1000001	0.469964	0.469392	0.000572208
Chr1	9040000	1000001	0.469975	0.46929	0.000685617
Chr1	9050000	1000001	0.468689	0.467818	0.000871705
Chr1	9060000	1000001	0.468798	0.467994	0.000803981
Chr1	9070000	1000001	0.468647	0.466653	0.0019943
Chr1	9080000	1000001	0.466937	0.464901	0.00203536
Chr1	9090000	1000001	0.467994	0.464917	0.00307713
Chr1	9100000	1000001	0.468177	0.464692	0.00348458
Chr1	9110000	1000001	0.468883	0.464743	0.00414005
Chr1	9120000	1000001	0.46916	0.464862	0.00429828
Chr1	9130000	1000001	0.469401	0.465096	0.00430538
Chr1	9140000	1000001	0.469328	0.465631	0.00369676
Chr1	9150000	1000001	0.469442	0.466365	0.00307657
Chr1	9160000	1000001	0.469083	0.466554	0.00252885
Chr1	9170000	1000001	0.469087	0.466204	0.00288381
Chr1	9180000	1000001	0.467711	0.467242	0.000468983
Chr1	9190000	1000001	0.467816	0.467664	0.000151686
Chr1	9200000	1000001	0.467845	0.468504	-0.000658499
Chr1	9210000	1000001	0.467125	0.468967	-0.00184143
Chr1	9220000	1000001	0.466288	0.468551	-0.00226276
Chr1	9230000	1000001	0.466044	0.467779	-0.00173504
Chr1	9240000	1000001	0.466221	0.467856	-0.00163552
Chr1	9250000	1000001	0.466365	0.46791	-0.00154496
Chr1	9260000	1000001	0.466225	0.467668	-0.00144319
Chr1	9270000	1000001	0.46596	0.466933	-0.000972773
Chr1	9280000	1000001	0.465016	0.466691	-0.00167491
Chr1	9290000	1000001	0.465377	0.466728	-0.00135185
Chr1	9300000	1000001	0.466496	0.465856	0.000639499
Chr1	9310000	1000001	0.467073	0.465314	0.00175877
Chr1	9320000	1000001	0.467786	0.466001	0.00178467
Chr1	9330000	1000001	0.467911	0.466261	0.00164988
Chr1	9340000	1000001	0.467882	0.46687	0.00101235
Chr1	9350000	1000001	0.467919	0.4671	0.000818637
Chr1	9360000	1000001	0.467624	0.466281	0.00134371
Chr1	9370000	1000001	0.467601	0.466891	0.000709195
Chr1	9380000	1000001	0.467625	0.467074	0.000551465
Chr1	9390000	1000001	0.467449	0.467345	0.000104181
Chr1	9400000	1000001	0.46705	0.467471	-0.000421445
Chr1	9410000	1000001	0.467091	0.46766	-0.000569063
Chr1	9420000	1000001	0.465724	0.467786	-0.00206223
Chr1	9430000	1000001	0.462091	0.463323	-0.00123243
Chr1	9440000	1000001	0.460876	0.462103	-0.00122669
Chr1	9450000	1000001	0.460704	0.462241	-0.00153686
Chr1	9460000	1000001	0.460801	0.462623	-0.00182161
Chr1	9470000	1000001	0.461033	0.462807	-0.00177444
Chr1	9480000	1000001	0.460719	0.462432	-0.00171311
Chr1	9490000	1000001	0.460506	0.462518	-0.00201198
Chr1	9500000	1000001	0.460297	0.463046	-0.00274836
Chr1	9510000	1000001	0.46021	0.46355	-0.00333999
Chr1	9520000	1000001	0.460033	0.46339	-0.00335691
Chr1	9530000	1000001	0.459622	0.461641	-0.00201828
Chr1	9540000	1000001	0.459629	0.46195	-0.00232053
Chr1	9550000	1000001	0.460193	0.462332	-0.00213909
Chr1	9560000	1000001	0.460571	0.462754	-0.00218345
Chr1	9570000	1000001	0.46153	0.46491	-0.00338049
Chr1	9580000	1000001	0.462759	0.467863	-0.00510438
Chr1	9590000	1000001	0.464347	0.470097	-0.00575031
Chr1	9600000	1000001	0.463832	0.471013	-0.0071815
Chr1	9610000	1000001	0.464157	0.471218	-0.00706015
Chr1	9620000	1000001	0.46255	0.470433	-0.0078835
Chr1	9630000	1000001	0.4626	0.471106	-0.00850579
Chr1	9640000	1000001	0.46351	0.472375	-0.00886447
Chr1	9650000	1000001	0.463099	0.472879	-0.00978024
Chr1	9660000	1000001	0.462207	0.472861	-0.0106538
Chr1	9670000	1000001	0.462773	0.472667	-0.00989376
Chr1	9680000	1000001	0.462866	0.473622	-0.0107557
Chr1	9690000	1000001	0.463752	0.476588	-0.0128366
Chr1	9700000	1000001	0.463203	0.47687	-0.0136677
Chr1	9710000	1000001	0.463441	0.47698	-0.0135393
Chr1	9720000	1000001	0.463732	0.477296	-0.0135637
Chr1	9730000	1000001	0.462854	0.478121	-0.0152676
Chr1	9740000	1000001	0.462639	0.47809	-0.0154513
Chr1	9750000	1000001	0.462482	0.478449	-0.0159664
Chr1	9760000	1000001	0.462442	0.478593	-0.0161516
Chr1	9770000	1000001	0.462682	0.479274	-0.0165923
Chr1	9780000	1000001	0.46253	0.479544	-0.0170135
Chr1	9790000	1000001	0.462767	0.479595	-0.0168276
Chr1	9800000	1000001	0.461864	0.478436	-0.0165717
Chr1	9810000	1000001	0.462361	0.47938	-0.0170192
Chr1	9820000	1000001	0.462228	0.479735	-0.0175076
Chr1	9830000	1000001	0.461483	0.480295	-0.0188117
Chr1	9840000	1000001	0.461609	0.48025	-0.0186406
Chr1	9850000	1000001	0.461119	0.479724	-0.0186049
Chr1	9860000	1000001	0.454578	0.471573	-0.0169954
Chr1	9870000	1000001	0.453289	0.466713	-0.0134235
Chr1	9880000	1000001	0.449184	0.461556	-0.012372
Chr1	9890000	1000001	0.449317	0.461351	-0.0120339
Chr1	9900000	1000001	0.448945	0.46047	-0.0115257
Chr1	9910000	1000001	0.448972	0.460531	-0.0115589
Chr1	9920000	1000001	0.447493	0.459509	-0.0120156
Chr1	9930000	1000001	0.447104	0.45925	-0.0121461
Chr1	9940000	1000001	0.448088	0.461274	-0.0131854
Chr1	9950000	1000001	0.447957	0.461187	-0.0132299
Chr1	9960000	1000001	0.447311	0.460967	-0.0136566
Chr1	9970000	1000001	0.445505	0.45951	-0.0140055
Chr1	9980000	1000001	0.445067	0.45907	-0.0140034
Chr1	9990000	1000001	0.446732	0.459887	-0.0131546
Chr1	10000000	1000001	0.44659	0.459836	-0.0132461
Chr1	10010000	1000001	0.446701	0.459935	-0.013234
Chr1	10020000	1000001	0.446652	0.459897	-0.0132454
Chr1	10030000	1000001	0.44638	0.459731	-0.0133509
Chr1	10040000	1000001	0.446198	0.459555	-0.0133571
Chr1	10050000	1000001	0.447088	0.460865	-0.0137768
Chr1	10060000	1000001	0.446578	0.460595	-0.0140172
Chr1	10070000	1000001	0.445373	0.459949	-0.0145754
Chr1	10080000	1000001	0.447076	0.462102	-0.0150263
Chr1	10090000	1000001	0.446885	0.462508	-0.0156233
Chr1	10100000	1000001	0.445557	0.46079	-0.0152335
Chr1	10110000	1000001	0.445778	0.46133	-0.0155524
Chr1	10120000	1000001	0.445746	0.461249	-0.0155027
Chr1	10130000	1000001	0.445949	0.461335	-0.0153867
Chr1	10140000	1000001	0.445788	0.46078	-0.0149915
Chr1	10150000	1000001	0.44586	0.460757	-0.0148969
Chr1	10160000	1000001	0.446422	0.460854	-0.0144319
Chr1	10170000	1000001	0.44687	0.461373	-0.0145025
Chr1	10180000	1000001	0.447647	0.461548	-0.013901
Chr1	10190000	1000001	0.447792	0.461527	-0.0137359
Chr1	10200000	1000001	0.448295	0.461856	-0.0135612
Chr1	10210000	1000001	0.450406	0.46273	-0.0123235
Chr1	10220000	1000001	0.450312	0.462918	-0.0126059
Chr1	10230000	1000001	0.450823	0.463827	-0.0130044
Chr1	10240000	1000001	0.450543	0.463821	-0.0132772
Chr1	10250000	1000001	0.450127	0.463587	-0.0134601
Chr1	10260000	1000001	0.450161	0.46365	-0.013489
Chr1	10270000	1000001	0.450066	0.463618	-0.0135516
Chr1	10280000	1000001	0.45061	0.46378	-0.0131702
Chr1	10290000	1000001	0.450305	0.463687	-0.0133825
Chr1	10300000	1000001	0.450069	0.466587	-0.0165177
Chr1	10310000	1000001	0.450197	0.46837	-0.0181734
Chr1	10320000	1000001	0.449618	0.468015	-0.0183973
Chr1	10330000	1000001	0.449502	0.468117	-0.018615
Chr1	10340000	1000001	0.44964	0.468176	-0.0185352
Chr1	10350000	1000001	0.449462	0.467764	-0.0183021
Chr1	10360000	1000001	0.449462	0.467715	-0.0182532
Chr1	10370000	1000001	0.449433	0.467827	-0.0183938
Chr1	10380000	1000001	0.449689	0.467783	-0.0180942
Chr1	10390000	1000001	0.449121	0.467451	-0.0183294
Chr1	10400000	1000001	0.449641	0.467755	-0.0181144
Chr1	10410000	1000001	0.44934	0.467575	-0.018235
Chr1	10420000	1000001	0.449605	0.467084	-0.0174793
Chr1	10430000	1000001	0.452475	0.470181	-0.0177062
Chr1	10440000	1000001	0.453169	0.471293	-0.0181239
Chr1	10450000	1000001	0.45329	0.471047	-0.0177574
Chr1	10460000	1000001	0.453177	0.470597	-0.0174198
Chr1	10470000	1000001	0.453104	0.470634	-0.0175293
Chr1	10480000	1000001	0.454477	0.471694	-0.0172173
Chr1	10490000	1000001	0.455144	0.472588	-0.017444
Chr1	10500000	1000001	0.455034	0.472248	-0.0172132
Chr1	10510000	1000001	0.454361	0.470765	-0.016404
Chr1	10520000	1000001	0.45468	0.470303	-0.0156233
Chr1	10530000	1000001	0.455155	0.471093	-0.0159376
Chr1	10540000	1000001	0.455246	0.470553	-0.0153065
Chr1	10550000	1000001	0.454842	0.470388	-0.0155461
Chr1	10560000	1000001	0.454636	0.469888	-0.0152519
Chr1	10570000	1000001	0.45332	0.467839	-0.014519
Chr1	10580000	1000001	0.45359	0.467116	-0.0135256
Chr1	10590000	1000001	0.452391	0.46518	-0.0127891
Chr1	10600000	1000001	0.450017	0.462477	-0.0124592
Chr1	10610000	1000001	0.449892	0.461821	-0.0119284
Chr1	10620000	1000001	0.451442	0.462256	-0.0108142
Chr1	10630000	1000001	0.450115	0.460063	-0.00994827
Chr1	10640000	1000001	0.450079	0.460015	-0.0099364
Chr1	10650000	1000001	0.45014	0.459297	-0.00915629
Chr1	10660000	1000001	0.451186	0.459663	-0.0084769
Chr1	10670000	1000001	0.450555	0.460244	-0.00968929
Chr1	10680000	1000001	0.450535	0.459177	-0.00864269
Chr1	10690000	1000001	0.448084	0.454984	-0.0069006
Chr1	10700000	1000001	0.44729	0.453263	-0.00597289
Chr1	10710000	1000001	0.446804	0.453335	-0.00653059
Chr1	10720000	1000001	0.446129	0.453145	-0.00701623
Chr1	10730000	1000001	0.445032	0.454145	-0.00911281
Chr1	10740000	1000001	0.445249	0.454253	-0.0090036
Chr1	10750000	1000001	0.444739	0.452538	-0.00779943
Chr1	10760000	1000001	0.447984	0.455025	-0.00704164
Chr1	10770000	1000001	0.449524	0.455262	-0.00573829
Chr1	10780000	1000001	0.449131	0.454614	-0.00548333
Chr1	10790000	1000001	0.450166	0.454745	-0.0045795
Chr1	10800000	1000001	0.447624	0.451437	-0.00381352
Chr1	10810000	1000001	0.448107	0.451189	-0.00308208
Chr1	10820000	1000001	0.448465	0.450779	-0.00231366
Chr1	10830000	1000001	0.449954	0.451938	-0.00198368
Chr1	10840000	1000001	0.450173	0.452077	-0.00190442
Chr1	10850000	1000001	0.450763	0.452347	-0.00158394
Chr1	10860000	1000001	0.455723	0.458301	-0.00257778
Chr1	10870000	1000001	0.459568	0.462654	-0.00308591
Chr1	10880000	1000001	0.460379	0.463978	-0.00359966
Chr1	10890000	1000001	0.460485	0.463929	-0.00344405
Chr1	10900000	1000001	0.4608	0.464211	-0.00341107
Chr1	10910000	1000001	0.460633	0.464113	-0.00347949
Chr1	10920000	1000001	0.460633	0.464098	-0.00346471
Chr1	10930000	1000001	0.460617	0.464231	-0.00361443
Chr1	10940000	1000001	0.460807	0.464318	-0.00351083
Chr1	10950000	1000001	0.460441	0.463776	-0.00333495
Chr1	10960000	1000001	0.458513	0.461807	-0.00329389
Chr1	10970000	1000001	0.457705	0.461155	-0.00344944
Chr1	10980000	1000001	0.45863	0.462569	-0.00393973
Chr1	10990000	1000001	0.458812	0.462897	-0.00408489
Chr1	11000000	1000001	0.456982	0.460541	-0.00355874
Chr1	11010000	1000001	0.458119	0.461236	-0.00311702
Chr1	11020000	1000001	0.458423	0.46177	-0.00334661
Chr1	11030000	1000001	0.458525	0.461889	-0.00336443
Chr1	11040000	1000001	0.458954	0.462054	-0.00309999
Chr1	11050000	1000001	0.459208	0.462032	-0.00282403
Chr1	11060000	1000001	0.459255	0.46184	-0.00258498
Chr1	11070000	1000001	0.460284	0.462933	-0.00264894
Chr1	11080000	1000001	0.459757	0.462028	-0.00227047
Chr1	11090000	1000001	0.459341	0.461791	-0.00245026
Chr1	11100000	1000001	0.460474	0.463041	-0.00256754
Chr1	11110000	1000001	0.461239	0.463896	-0.00265696
Chr1	11120000	1000001	0.459065	0.461944	-0.00287954
Chr1	11130000	1000001	0.459182	0.462148	-0.00296611
Chr1	11140000	1000001	0.459542	0.462681	-0.0031384
Chr1	11150000	1000001	0.459545	0.462561	-0.00301641
Chr1	11160000	1000001	0.459442	0.462488	-0.00304633
Chr1	11170000	1000001	0.46025	0.462486	-0.00223622
Chr1	11180000	1000001	0.460286	0.4623	-0.00201447
Chr1	11190000	1000001	0.461779	0.46412	-0.00234048
Chr1	11200000	1000001	0.462231	0.464418	-0.00218638
Chr1	11210000	1000001	0.461317	0.463347	-0.00203079
Chr1	11220000	1000001	0.461371	0.463659	-0.00228883
Chr1	11230000	1000001	0.460868	0.462872	-0.00200394
Chr1	11240000	1000001	0.459769	0.461643	-0.00187377
Chr1	11250000	1000001	0.459794	0.461543	-0.00174905
Chr1	11260000	1000001	0.460163	0.46188	-0.0017167
Chr1	11270000	1000001	0.460241	0.461637	-0.0013953
Chr1	11280000	1000001	0.460123	0.461754	-0.00163105
Chr1	11290000	1000001	0.460284	0.462309	-0.00202514
Chr1	11300000	1000001	0.460195	0.461628	-0.00143394
Chr1	11310000	1000001	0.458585	0.459601	-0.0010158
Chr1	11320000	1000001	0.458224	0.459395	-0.00117072
Chr1	11330000	1000001	0.458458	0.459721	-0.00126269
Chr1	11340000	1000001	0.458462	0.459634	-0.00117164
Chr1	11350000	1000001	0.458443	0.459501	-0.00105783
Chr1	11360000	1000001	0.458612	0.459778	-0.00116579
Chr1	11370000	1000001	0.459306	0.459969	-0.000662861
Chr1	11380000	1000001	0.460517	0.461272	-0.000755584
Chr1	11390000	1000001	0.461129	0.462086	-0.000956731
Chr1	11400000	1000001	0.460831	0.461739	-0.000907652
Chr1	11410000	1000001	0.460853	0.462078	-0.00122547
Chr1	11420000	1000001	0.46148	0.462273	-0.000792369
Chr1	11430000	1000001	0.461876	0.463107	-0.00123092
Chr1	11440000	1000001	0.462341	0.463239	-0.000898292
Chr1	11450000	1000001	0.462354	0.463272	-0.0009176
Chr1	11460000	1000001	0.46206	0.463136	-0.00107593
Chr1	11470000	1000001	0.462129	0.463169	-0.0010405
Chr1	11480000	1000001	0.461852	0.46297	-0.00111775
Chr1	11490000	1000001	0.461429	0.462391	-0.000961845
Chr1	11500000	1000001	0.461492	0.462444	-0.000952218
Chr1	11510000	1000001	0.462165	0.463383	-0.00121811
Chr1	11520000	1000001	0.46314	0.46458	-0.00143981
Chr1	11530000	1000001	0.463864	0.465772	-0.00190857
Chr1	11540000	1000001	0.46577	0.467517	-0.00174694
Chr1	11550000	1000001	0.464747	0.466424	-0.00167642
Chr1	11560000	1000001	0.464857	0.466697	-0.00183959
Chr1	11570000	1000001	0.465434	0.466824	-0.00139024
Chr1	11580000	1000001	0.465943	0.466995	-0.00105214
Chr1	11590000	1000001	0.465977	0.467254	-0.00127716
Chr1	11600000	1000001	0.46767	0.468502	-0.000831444
Chr1	11610000	1000001	0.467757	0.468865	-0.00110817
Chr1	11620000	1000001	0.467691	0.469005	-0.00131438
Chr1	11630000	1000001	0.468618	0.470205	-0.00158671
Chr1	11640000	1000001	0.468223	0.469948	-0.00172439
Chr1	11650000	1000001	0.466361	0.468596	-0.0022349
Chr1	11660000	1000001	0.466138	0.468454	-0.00231624
Chr1	11670000	1000001	0.466155	0.468245	-0.00209004
Chr1	11680000	1000001	0.465481	0.468015	-0.00253374
Chr1	11690000	1000001	0.466424	0.468669	-0.00224479
Chr1	11700000	1000001	0.466646	0.468693	-0.00204749
Chr1	11710000	1000001	0.466971	0.468568	-0.00159651
Chr1	11720000	1000001	0.466942	0.468338	-0.00139652
Chr1	11730000	1000001	0.46761	0.467696	-8.61973e-05
Chr1	11740000	1000001	0.467413	0.467422	-9.40939e-06
Chr1	11750000	1000001	0.468117	0.468796	-0.000678627
Chr1	11760000	1000001	0.466452	0.4674	-0.000947571
Chr1	11770000	1000001	0.465811	0.467634	-0.00182282
Chr1	11780000	1000001	0.466169	0.468104	-0.00193472
Chr1	11790000	1000001	0.465912	0.468436	-0.00252473
Chr1	11800000	1000001	0.4678	0.470311	-0.00251155
Chr1	11810000	1000001	0.467807	0.470194	-0.00238689
Chr1	11820000	1000001	0.467909	0.470325	-0.00241551
Chr1	11830000	1000001	0.467412	0.469202	-0.00179017
Chr1	11840000	1000001	0.46725	0.469038	-0.00178742
Chr1	11850000	1000001	0.467411	0.46933	-0.00191911
Chr1	11860000	1000001	0.467184	0.469122	-0.00193891
Chr1	11870000	1000001	0.466929	0.469198	-0.00226941
Chr1	11880000	1000001	0.46642	0.4685	-0.00207945
Chr1	11890000	1000001	0.463008	0.466115	-0.00310712
Chr1	11900000	1000001	0.462375	0.465513	-0.00313808
Chr1	11910000	1000001	0.460755	0.464312	-0.00355637
Chr1	11920000	1000001	0.46012	0.464614	-0.00449355
Chr1	11930000	1000001	0.460301	0.464754	-0.00445269
Chr1	11940000	1000001	0.460512	0.465007	-0.00449461
Chr1	11950000	1000001	0.461137	0.466058	-0.00492133
Chr1	11960000	1000001	0.461972	0.467074	-0.00510178
Chr1	11970000	1000001	0.463538	0.467873	-0.00433494
Chr1	11980000	1000001	0.461125	0.464695	-0.00356993
Chr1	11990000	1000001	0.460929	0.464495	-0.00356619
Chr1	12000000	1000001	0.462424	0.466368	-0.00394384
Chr1	12010000	1000001	0.461585	0.466091	-0.00450582
Chr1	12020000	1000001	0.459703	0.46445	-0.00474724
Chr1	12030000	1000001	0.459822	0.464776	-0.00495381
Chr1	12040000	1000001	0.459295	0.464357	-0.0050619
Chr1	12050000	1000001	0.459546	0.464832	-0.00528649
Chr1	12060000	1000001	0.459306	0.464652	-0.00534548
Chr1	12070000	1000001	0.458347	0.463715	-0.00536831
Chr1	12080000	1000001	0.458851	0.464593	-0.0057417
Chr1	12090000	1000001	0.45919	0.464715	-0.0055257
Chr1	12100000	1000001	0.458283	0.462973	-0.00468973
Chr1	12110000	1000001	0.457408	0.462003	-0.00459536
Chr1	12120000	1000001	0.458562	0.462889	-0.00432693
Chr1	12130000	1000001	0.456071	0.460487	-0.00441582
Chr1	12140000	1000001	0.454238	0.458731	-0.00449247
Chr1	12150000	1000001	0.454424	0.458826	-0.00440202
Chr1	12160000	1000001	0.454191	0.458516	-0.00432482
Chr1	12170000	1000001	0.452472	0.45706	-0.00458876
Chr1	12180000	1000001	0.451896	0.456593	-0.00469703
Chr1	12190000	1000001	0.45057	0.455096	-0.00452575
Chr1	12200000	1000001	0.449954	0.454593	-0.00463834
Chr1	12210000	1000001	0.449948	0.455103	-0.00515525
Chr1	12220000	1000001	0.449991	0.454976	-0.00498452
Chr1	12230000	1000001	0.450211	0.455449	-0.00523815
Chr1	12240000	1000001	0.451292	0.456615	-0.0053226
Chr1	12250000	1000001	0.451885	0.457296	-0.00541071
Chr1	12260000	1000001	0.454269	0.459027	-0.00475736
Chr1	12270000	1000001	0.453995	0.459042	-0.00504606
Chr1	12280000	1000001	0.454009	0.458898	-0.004889
Chr1	12290000	1000001	0.453726	0.458361	-0.00463412
Chr1	12300000	1000001	0.453604	0.458275	-0.00467053
Chr1	12310000	1000001	0.454305	0.458948	-0.00464251
Chr1	12320000	1000001	0.45418	0.458765	-0.00458468
Chr1	12330000	1000001	0.454062	0.458412	-0.00434987
Chr1	12340000	1000001	0.453871	0.458359	-0.00448869
Chr1	12350000	1000001	0.453662	0.458211	-0.00454887
Chr1	12360000	1000001	0.453469	0.458207	-0.00473859
Chr1	12370000	1000001	0.452571	0.45774	-0.00516829
Chr1	12380000	1000001	0.45141	0.456388	-0.00497879
Chr1	12390000	1000001	0.451619	0.45522	-0.00360121
Chr1	12400000	1000001	0.451578	0.454077	-0.00249853
Chr1	12410000	1000001	0.450571	0.452927	-0.00235639
Chr1	12420000	1000001	0.451155	0.453027	-0.00187112
Chr1	12430000	1000001	0.450461	0.452296	-0.00183492
Chr1	12440000	1000001	0.449706	0.451766	-0.00206037
Chr1	12450000	1000001	0.448526	0.451265	-0.00273893
Chr1	12460000	1000001	0.446538	0.449485	-0.00294705
Chr1	12470000	1000001	0.446858	0.448965	-0.00210661
Chr1	12480000	1000001	0.446621	0.448743	-0.00212192
Chr1	12490000	1000001	0.446511	0.448024	-0.00151249
Chr1	12500000	1000001	0.446043	0.447697	-0.00165377
Chr1	12510000	1000001	0.445469	0.447043	-0.00157393
Chr1	12520000	1000001	0.444616	0.445695	-0.00107834
Chr1	12530000	1000001	0.443864	0.444707	-0.000842328
Chr1	12540000	1000001	0.441709	0.4419	-0.000190465
Chr1	12550000	1000001	0.439686	0.440064	-0.000378448
Chr1	12560000	1000001	0.439817	0.440049	-0.000231294
Chr1	12570000	1000001	0.439453	0.440058	-0.000605428
Chr1	12580000	1000001	0.439266	0.43993	-0.000663808
Chr1	12590000	1000001	0.439049	0.43965	-0.000601826
Chr1	12600000	1000001	0.43874	0.439645	-0.000904107
Chr1	12610000	1000001	0.438911	0.439777	-0.000866147
Chr1	12620000	1000001	0.438998	0.439938	-0.000939318
Chr1	12630000	1000001	0.438768	0.439624	-0.000856563
Chr1	12640000	1000001	0.438956	0.439643	-0.000686698
Chr1	12650000	1000001	0.440861	0.441272	-0.000410926
Chr1	12660000	1000001	0.441054	0.440985	6.94132e-05
Chr1	12670000	1000001	0.440446	0.440635	-0.000189425
Chr1	12680000	1000001	0.441137	0.440788	0.000348727
Chr1	12690000	1000001	0.440781	0.440362	0.000418283
Chr1	12700000	1000001	0.441299	0.440652	0.000647073
Chr1	12710000	1000001	0.441496	0.440928	0.000567881
Chr1	12720000	1000001	0.440799	0.440062	0.000736684
Chr1	12730000	1000001	0.440252	0.43945	0.000802052
Chr1	12740000	1000001	0.438492	0.437927	0.00056501
Chr1	12750000	1000001	0.437969	0.437258	0.000711102
Chr1	12760000	1000001	0.438348	0.437519	0.000828845
Chr1	12770000	1000001	0.438378	0.437291	0.0010871
Chr1	12780000	1000001	0.43839	0.437323	0.00106755
Chr1	12790000	1000001	0.437922	0.436812	0.00110956
Chr1	12800000	1000001	0.437752	0.437007	0.000744938
Chr1	12810000	1000001	0.43741	0.436641	0.00076898
Chr1	12820000	1000001	0.437259	0.436538	0.000720785
Chr1	12830000	1000001	0.437322	0.436811	0.000511525
Chr1	12840000	1000001	0.437764	0.437344	0.000419574
Chr1	12850000	1000001	0.436396	0.435878	0.000517983
Chr1	12860000	1000001	0.435817	0.434942	0.000875136
Chr1	12870000	1000001	0.435578	0.43462	0.000957918
Chr1	12880000	1000001	0.433744	0.432702	0.00104261
Chr1	12890000	1000001	0.434094	0.432298	0.00179613
Chr1	12900000	1000001	0.432446	0.431202	0.00124439
Chr1	12910000	1000001	0.433106	0.431355	0.0017508
Chr1	12920000	1000001	0.433389	0.430855	0.0025341
Chr1	12930000	1000001	0.433975	0.431132	0.00284327
Chr1	12940000	1000001	0.432067	0.429478	0.00258963
Chr1	12950000	1000001	0.431366	0.42867	0.00269537
Chr1	12960000	1000001	0.431852	0.429112	0.00274027
Chr1	12970000	1000001	0.430538	0.428083	0.00245525
Chr1	12980000	1000001	0.431246	0.428955	0.00229147
Chr1	12990000	1000001	0.431203	0.42869	0.00251264
Chr1	13000000	1000001	0.431144	0.428612	0.00253191
Chr1	13010000	1000001	0.430911	0.428158	0.00275261
Chr1	13020000	1000001	0.431842	0.428518	0.00332397
Chr1	13030000	1000001	0.431811	0.428184	0.00362654
Chr1	13040000	1000001	0.432208	0.429006	0.00320183
Chr1	13050000	1000001	0.432122	0.429151	0.0029708
Chr1	13060000	1000001	0.431854	0.428769	0.00308538
Chr1	13070000	1000001	0.432503	0.42914	0.00336264
Chr1	13080000	1000001	0.431972	0.428737	0.00323556
Chr1	13090000	1000001	0.431689	0.428914	0.00277575
Chr1	13100000	1000001	0.43192	0.430136	0.00178337
Chr1	13110000	1000001	0.431926	0.429823	0.0021035
Chr1	13120000	1000001	0.433012	0.431255	0.0017568
Chr1	13130000	1000001	0.433929	0.432384	0.00154536
Chr1	13140000	1000001	0.435287	0.433486	0.00180081
Chr1	13150000	1000001	0.435522	0.433545	0.00197638
Chr1	13160000	1000001	0.435398	0.433539	0.00185889
Chr1	13170000	1000001	0.435362	0.43375	0.00161192
Chr1	13180000	1000001	0.435597	0.434193	0.00140416
Chr1	13190000	1000001	0.435513	0.434246	0.00126648
Chr1	13200000	1000001	0.4353	0.434018	0.00128247
Chr1	13210000	1000001	0.433694	0.433545	0.000148382
Chr1	13220000	1000001	0.432207	0.431967	0.000239482
Chr1	13230000	1000001	0.431121	0.430887	0.000234002
Chr1	13240000	1000001	0.430874	0.43028	0.000594712
Chr1	13250000	1000001	0.43035	0.429824	0.000526585
Chr1	13260000	1000001	0.428666	0.428725	-5.85812e-05
Chr1	13270000	1000001	0.428762	0.428891	-0.000128404
Chr1	13280000	1000001	0.429172	0.429645	-0.000472429
Chr1	13290000	1000001	0.429147	0.429716	-0.000569565
Chr1	13300000	1000001	0.428925	0.429383	-0.000457437
Chr1	13310000	1000001	0.430069	0.430077	-8.66377e-06
Chr1	13320000	1000001	0.43007	0.429956	0.0001145
Chr1	13330000	1000001	0.429451	0.429511	-5.98477e-05
Chr1	13340000	1000001	0.429076	0.427862	0.00121406
Chr1	13350000	1000001	0.428206	0.427305	0.000900633
Chr1	13360000	1000001	0.428309	0.427494	0.000815284
Chr1	13370000	1000001	0.427834	0.427	0.000834179
Chr1	13380000	1000001	0.428109	0.42749	0.000618261
Chr1	13390000	1000001	0.427564	0.427634	-6.97659e-05
Chr1	13400000	1000001	0.427584	0.428254	-0.000669658
Chr1	13410000	1000001	0.428262	0.428629	-0.000366688
Chr1	13420000	1000001	0.426868	0.427763	-0.000895016
Chr1	13430000	1000001	0.427167	0.428085	-0.000917482
Chr1	13440000	1000001	0.427521	0.428469	-0.000948246
Chr1	13450000	1000001	0.427219	0.427992	-0.000772381
Chr1	13460000	1000001	0.427007	0.427667	-0.000659693
Chr1	13470000	1000001	0.426013	0.427358	-0.00134462
Chr1	13480000	1000001	0.42591	0.427227	-0.00131695
Chr1	13490000	1000001	0.425992	0.427494	-0.00150124
Chr1	13500000	1000001	0.426305	0.427741	-0.00143612
Chr1	13510000	1000001	0.426463	0.427976	-0.0015131
Chr1	13520000	1000001	0.425745	0.427685	-0.00193995
Chr1	13530000	1000001	0.425758	0.427837	-0.00207863
Chr1	13540000	1000001	0.425088	0.428297	-0.0032088
Chr1	13550000	1000001	0.426955	0.430004	-0.00304966
Chr1	13560000	1000001	0.427125	0.430251	-0.00312518
Chr1	13570000	1000001	0.427235	0.430581	-0.00334613
Chr1	13580000	1000001	0.427607	0.431571	-0.00396438
Chr1	13590000	1000001	0.426592	0.430834	-0.00424143
Chr1	13600000	1000001	0.42459	0.428933	-0.00434308
Chr1	13610000	1000001	0.423483	0.42813	-0.00464663
Chr1	13620000	1000001	0.423151	0.427687	-0.00453566
Chr1	13630000	1000001	0.422936	0.427529	-0.00459258
Chr1	13640000	1000001	0.423428	0.427823	-0.00439482
Chr1	13650000	1000001	0.423014	0.427272	-0.00425763
Chr1	13660000	1000001	0.422782	0.427391	-0.00460852
Chr1	13670000	1000001	0.423257	0.427621	-0.00436393
Chr1	13680000	1000001	0.423688	0.428229	-0.00454087
Chr1	13690000	1000001	0.422801	0.42704	-0.00423915
Chr1	13700000	1000001	0.420965	0.425554	-0.00458911
Chr1	13710000	1000001	0.42023	0.425136	-0.00490565
Chr1	13720000	1000001	0.419976	0.425078	-0.0051013
Chr1	13730000	1000001	0.419904	0.425097	-0.00519314
Chr1	13740000	1000001	0.420796	0.425877	-0.0050809
Chr1	13750000	1000001	0.420645	0.425864	-0.00521957
Chr1	13760000	1000001	0.42023	0.42531	-0.0050798
Chr1	13770000	1000001	0.419407	0.424639	-0.00523234
Chr1	13780000	1000001	0.418707	0.42384	-0.00513298
Chr1	13790000	1000001	0.418567	0.423925	-0.00535785
Chr1	13800000	1000001	0.418842	0.424167	-0.00532499
Chr1	13810000	1000001	0.419261	0.424578	-0.00531757
Chr1	13820000	1000001	0.418639	0.424512	-0.00587292
Chr1	13830000	1000001	0.418524	0.424283	-0.00575864
Chr1	13840000	1000001	0.418204	0.423659	-0.00545434
Chr1	13850000	1000001	0.418524	0.424311	-0.0057877
Chr1	13860000	1000001	0.418647	0.424712	-0.00606467
Chr1	13870000	1000001	0.418504	0.424663	-0.00615876
Chr1	13880000	1000001	0.419692	0.425932	-0.00624055
Chr1	13890000	1000001	0.42056	0.426909	-0.00634882
Chr1	13900000	1000001	0.421748	0.427692	-0.0059439
Chr1	13910000	1000001	0.421273	0.427245	-0.00597155
Chr1	13920000	1000001	0.420799	0.426716	-0.00591752
Chr1	13930000	1000001	0.419969	0.426136	-0.00616734
Chr1	13940000	1000001	0.421425	0.427299	-0.005874
Chr1	13950000	1000001	0.421322	0.427073	-0.00575133
Chr1	13960000	1000001	0.420947	0.426793	-0.00584628
Chr1	13970000	1000001	0.42107	0.427066	-0.00599603
Chr1	13980000	1000001	0.421278	0.42722	-0.00594192
Chr1	13990000	1000001	0.421112	0.427153	-0.00604144
Chr1	14000000	1000001	0.420577	0.426871	-0.00629384
Chr1	14010000	1000001	0.420381	0.426806	-0.00642446
Chr1	14020000	1000001	0.420304	0.426803	-0.00649921
Chr1	14030000	1000001	0.42023	0.426756	-0.00652564
Chr1	14040000	1000001	0.419655	0.42612	-0.00646476
Chr1	14050000	1000001	0.418729	0.425052	-0.00632339
Chr1	14060000	1000001	0.418616	0.424999	-0.00638296
Chr1	14070000	1000001	0.41821	0.424815	-0.00660487
Chr1	14080000	1000001	0.418022	0.424525	-0.00650354
Chr1	14090000	1000001	0.417661	0.423924	-0.00626295
Chr1	14100000	1000001	0.417938	0.423896	-0.00595762
Chr1	14110000	1000001	0.417529	0.423856	-0.00632641
Chr1	14120000	1000001	0.416294	0.422594	-0.00630058
Chr1	14130000	1000001	0.416409	0.422403	-0.00599482
Chr1	14140000	1000001	0.41594	0.421938	-0.0059983
Chr1	14150000	1000001	0.41519	0.421561	-0.00637048
Chr1	14160000	1000001	0.415292	0.421664	-0.00637218
Chr1	14170000	1000001	0.415325	0.421583	-0.00625802
Chr1	14180000	1000001	0.415073	0.421342	-0.00626877
Chr1	14190000	1000001	0.4144	0.420836	-0.00643645
Chr1	14200000	1000001	0.414614	0.420945	-0.00633129
Chr1	14210000	1000001	0.415994	0.421241	-0.00524688
Chr1	14220000	1000001	0.41699	0.422488	-0.00549825
Chr1	14230000	1000001	0.417734	0.423741	-0.00600792
Chr1	14240000	1000001	0.417318	0.423882	-0.00656462
Chr1	14250000	1000001	0.416979	0.423612	-0.00663312
Chr1	14260000	1000001	0.415198	0.421951	-0.00675296
Chr1	14270000	1000001	0.415046	0.421711	-0.00666509
Chr1	14280000	1000001	0.414248	0.42061	-0.00636238
Chr1	14290000	1000001	0.414104	0.420411	-0.00630659
Chr1	14300000	1000001	0.414249	0.420759	-0.00650969
Chr1	14310000	1000001	0.412341	0.419872	-0.0075304
Chr1	14320000	1000001	0.412148	0.419752	-0.00760337
Chr1	14330000	1000001	0.412412	0.419721	-0.0073088
Chr1	14340000	1000001	0.412293	0.421883	-0.0095899
Chr1	14350000	1000001	0.412997	0.422442	-0.00944505
Chr1	14360000	1000001	0.412217	0.421688	-0.00947123
Chr1	14370000	1000001	0.412745	0.422525	-0.00977999
Chr1	14380000	1000001	0.411616	0.42144	-0.00982409
Chr1	14390000	1000001	0.411252	0.421184	-0.00993138
Chr1	14400000	1000001	0.410327	0.420682	-0.0103557
Chr1	14410000	1000001	0.40953	0.420327	-0.0107971
Chr1	14420000	1000001	0.410152	0.420896	-0.0107436
Chr1	14430000	1000001	0.410406	0.420101	-0.00969508
Chr1	14440000	1000001	0.411482	0.421061	-0.0095798
Chr1	14450000	1000001	0.414	0.423215	-0.00921562
Chr1	14460000	1000001	0.417041	0.426468	-0.00942673
Chr1	14470000	1000001	0.417839	0.427162	-0.00932324
Chr1	14480000	1000001	0.417004	0.426302	-0.0092986
Chr1	14490000	1000001	0.41635	0.425816	-0.00946624
Chr1	14500000	1000001	0.41552	0.425204	-0.00968335
Chr1	14510000	1000001	0.413585	0.422838	-0.00925329
Chr1	14520000	1000001	0.414811	0.424277	-0.00946529
Chr1	14530000	1000001	0.414861	0.424462	-0.00960127
Chr1	14540000	1000001	0.415838	0.424164	-0.00832629
Chr1	14550000	1000001	0.415046	0.423682	-0.00863527
Chr1	14560000	1000001	0.414221	0.422998	-0.00877669
Chr1	14570000	1000001	0.413817	0.422372	-0.00855522
Chr1	14580000	1000001	0.411856	0.419772	-0.00791535
Chr1	14590000	1000001	0.414418	0.421997	-0.00757952
Chr1	14600000	1000001	0.418005	0.425516	-0.00751114
Chr1	14610000	1000001	0.419955	0.427087	-0.00713199
Chr1	14620000	1000001	0.419954	0.427427	-0.00747228
Chr1	14630000	1000001	0.419692	0.427066	-0.00737372
Chr1	14640000	1000001	0.418859	0.426137	-0.00727834
Chr1	14650000	1000001	0.418618	0.426387	-0.00776913
Chr1	14660000	1000001	0.41696	0.424672	-0.00771168
Chr1	14670000	1000001	0.41512	0.421453	-0.00633374
Chr1	14680000	1000001	0.412802	0.41928	-0.00647808
Chr1	14690000	1000001	0.414968	0.422152	-0.00718462
Chr1	14700000	1000001	0.418575	0.425629	-0.00705424
Chr1	14710000	1000001	0.420925	0.427257	-0.00633281
Chr1	14720000	1000001	0.421843	0.428428	-0.00658491
Chr1	14730000	1000001	0.421998	0.428893	-0.0068947
Chr1	14740000	1000001	0.422293	0.429303	-0.00700989
Chr1	14750000	1000001	0.423203	0.42969	-0.00648677
Chr1	14760000	1000001	0.423571	0.430775	-0.00720372
Chr1	14770000	1000001	0.425892	0.432918	-0.00702553
Chr1	14780000	1000001	0.428264	0.435633	-0.00736916
Chr1	14790000	1000001	0.429881	0.436626	-0.00674505
Chr1	14800000	1000001	0.430115	0.437016	-0.00690135
Chr1	14810000	1000001	0.42929	0.436462	-0.00717243
Chr1	14820000	1000001	0.432187	0.43706	-0.0048737
Chr1	14830000	1000001	0.432353	0.437192	-0.00483963
Chr1	14840000	1000001	0.432374	0.438242	-0.00586802
Chr1	14850000	1000001	0.432211	0.438029	-0.00581831
Chr1	14860000	1000001	0.432211	0.438029	-0.00581831
Chr1	14870000	1000001	0.432211	0.438029	-0.00581831
Chr1	14880000	1000001	0.432266	0.438064	-0.00579818
Chr1	14890000	1000001	0.432108	0.438068	-0.00596062
Chr1	14900000	1000001	0.432108	0.438068	-0.00596062
Chr1	14910000	1000001	0.432108	0.438068	-0.00596062
Chr1	14920000	1000001	0.430645	0.436892	-0.00624695
Chr1	14930000	1000001	0.430141	0.436486	-0.00634431
Chr1	14940000	1000001	0.429501	0.436136	-0.00663512
Chr1	14950000	1000001	0.42881	0.435863	-0.00705331
Chr1	14960000	1000001	0.429594	0.435413	-0.00581893
Chr1	14970000	1000001	0.429269	0.434907	-0.00563855
Chr1	14980000	1000001	0.428611	0.434416	-0.00580502
Chr1	14990000	1000001	0.429196	0.434751	-0.00555516
Chr1	15000000	1000001	0.430639	0.435452	-0.00481347
Chr1	15010000	1000001	0.430688	0.433865	-0.00317612
Chr1	15020000	1000001	0.430203	0.434422	-0.00421825
Chr1	15030000	1000001	0.422831	0.426775	-0.00394445
Chr1	15040000	1000001	0.421364	0.423295	-0.00193118
Chr1	15050000	1000001	0.422317	0.424972	-0.00265488
Chr1	15060000	1000001	0.423136	0.425988	-0.00285259
Chr1	15070000	1000001	0.424022	0.426729	-0.00270751
Chr1	15080000	1000001	0.421601	0.426687	-0.0050864
Chr1	15090000	1000001	0.422491	0.426598	-0.00410722
Chr1	15100000	1000001	0.421823	0.424873	-0.00305048
Chr1	15110000	1000001	0.422217	0.424956	-0.00273923
Chr1	15120000	1000001	0.421542	0.424623	-0.00308167
Chr1	15130000	1000001	0.4214	0.423469	-0.00206902
Chr1	15140000	1000001	0.421649	0.423616	-0.00196687
Chr1	15150000	1000001	0.421818	0.423712	-0.00189392
Chr1	15160000	1000001	0.421589	0.423235	-0.00164587
Chr1	15170000	1000001	0.421949	0.423837	-0.00188803
Chr1	15180000	1000001	0.421768	0.423939	-0.00217156
Chr1	15190000	1000001	0.422527	0.424288	-0.00176136
Chr1	15200000	1000001	0.42253	0.424375	-0.00184484
Chr1	15210000	1000001	0.422053	0.423773	-0.00171953
Chr1	15220000	1000001	0.421323	0.423658	-0.00233518
Chr1	15230000	1000001	0.421297	0.42313	-0.00183341
Chr1	15240000	1000001	0.421842	0.423721	-0.00187908
Chr1	15250000	1000001	0.42074	0.422784	-0.0020441
Chr1	15260000	1000001	0.42074	0.422784	-0.0020441
Chr1	15270000	1000001	0.420678	0.422819	-0.00214115
Chr1	15280000	1000001	0.420697	0.422966	-0.00226896
Chr1	15290000	1000001	0.420605	0.42289	-0.00228478
Chr1	15300000	1000001	0.4206	0.422927	-0.00232693
Chr1	15310000	1000001	0.420749	0.422977	-0.00222799
Chr1	15320000	1000001	0.42091	0.423146	-0.00223637
Chr1	15330000	1000001	0.421177	0.423601	-0.00242368
Chr1	15340000	1000001	0.421457	0.424079	-0.00262234
Chr1	15350000	1000001	0.421951	0.424084	-0.00213317
Chr1	15360000	1000001	0.421987	0.424741	-0.00275465
Chr1	15370000	1000001	0.422196	0.424746	-0.00254984
Chr1	15380000	1000001	0.422316	0.42478	-0.00246405
Chr1	15390000	1000001	0.421921	0.424542	-0.00262114
Chr1	15400000	1000001	0.422117	0.424621	-0.00250427
Chr1	15410000	1000001	0.423371	0.425442	-0.00207101
Chr1	15420000	1000001	0.420792	0.42344	-0.00264802
Chr1	15430000	1000001	0.420687	0.424759	-0.0040726
Chr1	15440000	1000001	0.419679	0.423732	-0.00405344
Chr1	15450000	1000001	0.419079	0.422842	-0.00376274
Chr1	15460000	1000001	0.416853	0.4206	-0.00374689
Chr1	15470000	1000001	0.416671	0.420656	-0.00398481
Chr1	15480000	1000001	0.417158	0.421041	-0.00388348
Chr1	15490000	1000001	0.417633	0.421541	-0.00390828
Chr1	15500000	1000001	0.417863	0.421555	-0.00369177
Chr1	15510000	1000001	0.419437	0.423494	-0.00405726
Chr1	15520000	1000001	0.419112	0.423092	-0.00398038
Chr1	15530000	1000001	0.418643	0.422591	-0.00394749
Chr1	15540000	1000001	0.418058	0.422452	-0.00439413
Chr1	15550000	1000001	0.418437	0.422271	-0.00383419
Chr1	15560000	1000001	0.417963	0.421631	-0.00366779
Chr1	15570000	1000001	0.418133	0.421463	-0.00333001
Chr1	15580000	1000001	0.418439	0.421267	-0.00282808
Chr1	15590000	1000001	0.418569	0.421131	-0.00256235
Chr1	15600000	1000001	0.419578	0.42219	-0.0026125
Chr1	15610000	1000001	0.419941	0.422253	-0.00231246
Chr1	15620000	1000001	0.420308	0.422655	-0.00234674
Chr1	15630000	1000001	0.42025	0.422859	-0.00260928
Chr1	15640000	1000001	0.421234	0.423688	-0.00245399
Chr1	15650000	1000001	0.420942	0.422937	-0.00199514
Chr1	15660000	1000001	0.4222	0.42388	-0.00167969
Chr1	15670000	1000001	0.423418	0.426039	-0.00262139
Chr1	15680000	1000001	0.424468	0.427046	-0.00257789
Chr1	15690000	1000001	0.424954	0.427209	-0.00225531
Chr1	15700000	1000001	0.423458	0.425991	-0.00253259
Chr1	15710000	1000001	0.417674	0.419348	-0.00167394
Chr1	15720000	1000001	0.416553	0.417951	-0.00139744
Chr1	15730000	1000001	0.416723	0.418145	-0.0014221
Chr1	15740000	1000001	0.41591	0.417431	-0.00152051
Chr1	15750000	1000001	0.416241	0.417769	-0.00152796
Chr1	15760000	1000001	0.416752	0.418097	-0.00134539
Chr1	15770000	1000001	0.417071	0.418286	-0.00121496
Chr1	15780000	1000001	0.417765	0.41901	-0.00124453
Chr1	15790000	1000001	0.417071	0.419274	-0.00220327
Chr1	15800000	1000001	0.417183	0.419174	-0.00199016
Chr1	15810000	1000001	0.41771	0.419502	-0.00179265
Chr1	15820000	1000001	0.418622	0.421121	-0.00249851
Chr1	15830000	1000001	0.418619	0.421308	-0.00268933
Chr1	15840000	1000001	0.415883	0.41868	-0.00279691
Chr1	15850000	1000001	0.415953	0.418949	-0.00299658
Chr1	15860000	1000001	0.417076	0.419948	-0.00287181
Chr1	15870000	1000001	0.41754	0.420756	-0.00321592
Chr1	15880000	1000001	0.414473	0.416715	-0.00224204
Chr1	15890000	1000001	0.415979	0.41792	-0.00194062
Chr1	15900000	1000001	0.415664	0.418136	-0.00247202
Chr1	15910000	1000001	0.415734	0.418228	-0.00249391
Chr1	15920000	1000001	0.416337	0.418867	-0.00252988
Chr1	15930000	1000001	0.419292	0.42193	-0.00263784
Chr1	15940000	1000001	0.419506	0.422266	-0.00276074
Chr1	15950000	1000001	0.420385	0.422979	-0.00259447
Chr1	15960000	1000001	0.420267	0.422926	-0.00265907
Chr1	15970000	1000001	0.421003	0.423371	-0.00236774
Chr1	15980000	1000001	0.419564	0.42266	-0.0030962
Chr1	15990000	1000001	0.419849	0.422741	-0.00289167
Chr1	16000000	1000001	0.420489	0.423206	-0.00271753
Chr1	16010000	1000001	0.420175	0.423246	-0.00307161
Chr1	16020000	1000001	0.421572	0.424355	-0.00278272
Chr1	16030000	1000001	0.42586	0.428805	-0.0029451
Chr1	16040000	1000001	0.426988	0.430818	-0.00383028
Chr1	16050000	1000001	0.427062	0.430846	-0.00378331
Chr1	16060000	1000001	0.426778	0.430426	-0.00364821
Chr1	16070000	1000001	0.426318	0.429524	-0.00320595
Chr1	16080000	1000001	0.42805	0.430024	-0.00197427
Chr1	16090000	1000001	0.428139	0.430217	-0.00207817
Chr1	16100000	1000001	0.428704	0.431518	-0.00281348
Chr1	16110000	1000001	0.428805	0.431289	-0.00248366
Chr1	16120000	1000001	0.429017	0.431306	-0.00228898
Chr1	16130000	1000001	0.429061	0.432083	-0.00302199
Chr1	16140000	1000001	0.428956	0.431421	-0.00246563
Chr1	16150000	1000001	0.429012	0.431463	-0.00245067
Chr1	16160000	1000001	0.429224	0.431932	-0.00270844
Chr1	16170000	1000001	0.428999	0.4317	-0.00270051
Chr1	16180000	1000001	0.429585	0.431584	-0.00199902
Chr1	16190000	1000001	0.429761	0.431648	-0.00188655
Chr1	16200000	1000001	0.430944	0.432379	-0.00143549
Chr1	16210000	1000001	0.430786	0.43244	-0.00165454
Chr1	16220000	1000001	0.430461	0.431846	-0.00138553
Chr1	16230000	1000001	0.430555	0.431928	-0.00137283
Chr1	16240000	1000001	0.430385	0.431682	-0.00129693
Chr1	16250000	1000001	0.429583	0.431043	-0.00146011
Chr1	16260000	1000001	0.42907	0.430578	-0.00150852
Chr1	16270000	1000001	0.429216	0.430726	-0.00151059
Chr1	16280000	1000001	0.429561	0.430822	-0.00126024
Chr1	16290000	1000001	0.430194	0.431446	-0.001252
Chr1	16300000	1000001	0.43044	0.431802	-0.00136253
Chr1	16310000	1000001	0.430672	0.432182	-0.00151004
Chr1	16320000	1000001	0.430334	0.431795	-0.00146186
Chr1	16330000	1000001	0.430249	0.431377	-0.00112811
Chr1	16340000	1000001	0.430541	0.431509	-0.000967892
Chr1	16350000	1000001	0.428915	0.430115	-0.0012005
Chr1	16360000	1000001	0.429052	0.429953	-0.000900627
Chr1	16370000	1000001	0.430081	0.429695	0.000386438
Chr1	16380000	1000001	0.430276	0.429982	0.000293737
Chr1	16390000	1000001	0.430918	0.430421	0.000496592
Chr1	16400000	1000001	0.430987	0.430417	0.00056951
Chr1	16410000	1000001	0.430899	0.430449	0.00044988
Chr1	16420000	1000001	0.43298	0.432567	0.000413379
Chr1	16430000	1000001	0.43298	0.432353	0.000626949
Chr1	16440000	1000001	0.432945	0.432255	0.0006906
Chr1	16450000	1000001	0.432735	0.43249	0.000245913
Chr1	16460000	1000001	0.433954	0.433362	0.000592101
Chr1	16470000	1000001	0.434237	0.433467	0.000770167
Chr1	16480000	1000001	0.434317	0.433749	0.000568205
Chr1	16490000	1000001	0.4344	0.4337	0.000700521
Chr1	16500000	1000001	0.434949	0.434389	0.000559747
Chr1	16510000	1000001	0.435088	0.434206	0.00088157
Chr1	16520000	1000001	0.435283	0.43417	0.00111345
Chr1	16530000	1000001	0.435838	0.434624	0.00121415
Chr1	16540000	1000001	0.436122	0.434653	0.00146898
Chr1	16550000	1000001	0.436024	0.434839	0.00118435
Chr1	16560000	1000001	0.436463	0.435234	0.00122911
Chr1	16570000	1000001	0.436408	0.435305	0.00110287
Chr1	16580000	1000001	0.436557	0.435535	0.00102218
Chr1	16590000	1000001	0.436235	0.43527	0.000965049
Chr1	16600000	1000001	0.436195	0.435085	0.00111062
Chr1	16610000	1000001	0.436307	0.435204	0.00110358
Chr1	16620000	1000001	0.43669	0.435271	0.00141912
Chr1	16630000	1000001	0.437569	0.435855	0.00171369
Chr1	16640000	1000001	0.436935	0.435328	0.00160683
Chr1	16650000	1000001	0.436622	0.434871	0.00175099
Chr1	16660000	1000001	0.436265	0.434968	0.00129635
Chr1	16670000	1000001	0.436949	0.435961	0.000987655
Chr1	16680000	1000001	0.436716	0.435847	0.00086854
Chr1	16690000	1000001	0.436803	0.436134	0.000669174
Chr1	16700000	1000001	0.436989	0.436281	0.000708062
Chr1	16710000	1000001	0.440394	0.44002	0.000373844
Chr1	16720000	1000001	0.441624	0.441405	0.000219771
Chr1	16730000	1000001	0.441666	0.441402	0.000263549
Chr1	16740000	1000001	0.442874	0.442329	0.000544625
Chr1	16750000	1000001	0.443271	0.442728	0.000543479
Chr1	16760000	1000001	0.441161	0.440799	0.00036173
Chr1	16770000	1000001	0.441575	0.441045	0.000529355
Chr1	16780000	1000001	0.441726	0.440514	0.00121131
Chr1	16790000	1000001	0.442714	0.440727	0.00198637
Chr1	16800000	1000001	0.443091	0.441245	0.00184603
Chr1	16810000	1000001	0.442949	0.441121	0.00182762
Chr1	16820000	1000001	0.4427	0.440323	0.00237674
Chr1	16830000	1000001	0.442893	0.440236	0.00265674
Chr1	16840000	1000001	0.446043	0.443633	0.00241012
Chr1	16850000	1000001	0.446461	0.443858	0.00260286
Chr1	16860000	1000001	0.445863	0.443699	0.00216444
Chr1	16870000	1000001	0.445863	0.443411	0.00245249
Chr1	16880000	1000001	0.448926	0.447405	0.00152074
Chr1	16890000	1000001	0.447172	0.445514	0.00165803
Chr1	16900000	1000001	0.447098	0.444921	0.0021764
Chr1	16910000	1000001	0.447957	0.445597	0.00235956
Chr1	16920000	1000001	0.448629	0.446187	0.0024419
Chr1	16930000	1000001	0.446637	0.443845	0.00279178
Chr1	16940000	1000001	0.446872	0.444307	0.00256466
Chr1	16950000	1000001	0.447019	0.444548	0.00247082
Chr1	16960000	1000001	0.447707	0.445352	0.00235486
Chr1	16970000	1000001	0.447432	0.444789	0.00264276
Chr1	16980000	1000001	0.44845	0.444985	0.00346457
Chr1	16990000	1000001	0.44844	0.444947	0.00349348
Chr1	17000000	1000001	0.447958	0.44466	0.00329799
Chr1	17010000	1000001	0.448689	0.445559	0.00312918
Chr1	17020000	1000001	0.44756	0.444081	0.00347861
Chr1	17030000	1000001	0.443155	0.44183	0.00132527
Chr1	17040000	1000001	0.440702	0.439547	0.00115508
Chr1	17050000	1000001	0.440833	0.43932	0.0015126
Chr1	17060000	1000001	0.440871	0.439418	0.00145308
Chr1	17070000	1000001	0.440826	0.440285	0.000541103
Chr1	17080000	1000001	0.440885	0.44017	0.000714246
Chr1	17090000	1000001	0.440943	0.440538	0.000404831
Chr1	17100000	1000001	0.440578	0.440065	0.000513281
Chr1	17110000	1000001	0.441304	0.440767	0.000537324
Chr1	17120000	1000001	0.441228	0.441174	5.43865e-05
Chr1	17130000	1000001	0.441911	0.441494	0.0004174
Chr1	17140000	1000001	0.44229	0.442401	-0.00011117
Chr1	17150000	1000001	0.442315	0.442325	-1.02705e-05
Chr1	17160000	1000001	0.441295	0.441078	0.000217499
Chr1	17170000	1000001	0.441514	0.441371	0.000142276
Chr1	17180000	1000001	0.441213	0.441599	-0.000386703
Chr1	17190000	1000001	0.441203	0.44183	-0.000626908
Chr1	17200000	1000001	0.43989	0.440896	-0.00100551
Chr1	17210000	1000001	0.440508	0.441492	-0.000984696
Chr1	17220000	1000001	0.441271	0.442159	-0.000888436
Chr1	17230000	1000001	0.441313	0.442149	-0.000835503
Chr1	17240000	1000001	0.441455	0.442258	-0.000802626
Chr1	17250000	1000001	0.44323	0.443562	-0.000332131
Chr1	17260000	1000001	0.444197	0.444478	-0.000281855
Chr1	17270000	1000001	0.443592	0.443899	-0.000306617
Chr1	17280000	1000001	0.443432	0.443857	-0.000424809
Chr1	17290000	1000001	0.44299	0.443454	-0.000464073
Chr1	17300000	1000001	0.442966	0.443065	-9.90617e-05
Chr1	17310000	1000001	0.442636	0.442881	-0.000245195
Chr1	17320000	1000001	0.442999	0.44331	-0.00031047
Chr1	17330000	1000001	0.442517	0.443113	-0.000596515
Chr1	17340000	1000001	0.442348	0.442866	-0.000518302
Chr1	17350000	1000001	0.444572	0.445107	-0.000535277
Chr1	17360000	1000001	0.444449	0.44503	-0.000581151
Chr1	17370000	1000001	0.443406	0.445877	-0.0024702
Chr1	17380000	1000001	0.443381	0.445629	-0.00224851
Chr1	17390000	1000001	0.44325	0.445628	-0.00237872
Chr1	17400000	1000001	0.443464	0.446092	-0.00262814
Chr1	17410000	1000001	0.443222	0.445993	-0.0027714
Chr1	17420000	1000001	0.443221	0.445656	-0.00243439
Chr1	17430000	1000001	0.443312	0.445531	-0.00221904
Chr1	17440000	1000001	0.443501	0.445974	-0.00247344
Chr1	17450000	1000001	0.44377	0.445859	-0.00208855
Chr1	17460000	1000001	0.443856	0.446369	-0.00251296
Chr1	17470000	1000001	0.442984	0.445893	-0.00290926
Chr1	17480000	1000001	0.443136	0.445699	-0.00256335
Chr1	17490000	1000001	0.443036	0.445763	-0.00272722
Chr1	17500000	1000001	0.442446	0.445054	-0.00260823
Chr1	17510000	1000001	0.442784	0.44518	-0.00239577
Chr1	17520000	1000001	0.442898	0.445026	-0.00212825
Chr1	17530000	1000001	0.442448	0.444759	-0.00231144
Chr1	17540000	1000001	0.442043	0.44469	-0.00264771
Chr1	17550000	1000001	0.442187	0.444798	-0.00261037
Chr1	17560000	1000001	0.442173	0.44489	-0.00271628
Chr1	17570000	1000001	0.442003	0.444716	-0.00271243
Chr1	17580000	1000001	0.441002	0.443618	-0.00261617
Chr1	17590000	1000001	0.441584	0.444778	-0.00319389
Chr1	17600000	1000001	0.441472	0.444458	-0.00298595
Chr1	17610000	1000001	0.441256	0.444078	-0.00282136
Chr1	17620000	1000001	0.440982	0.444667	-0.00368482
Chr1	17630000	1000001	0.440092	0.444283	-0.00419104
Chr1	17640000	1000001	0.440059	0.444971	-0.00491207
Chr1	17650000	1000001	0.441199	0.446258	-0.0050591
Chr1	17660000	1000001	0.44057	0.445076	-0.00450568
Chr1	17670000	1000001	0.438613	0.442533	-0.00392051
Chr1	17680000	1000001	0.438708	0.442271	-0.0035624
Chr1	17690000	1000001	0.438393	0.441952	-0.00355856
Chr1	17700000	1000001	0.439394	0.442523	-0.00312979
Chr1	17710000	1000001	0.439495	0.442706	-0.00321118
Chr1	17720000	1000001	0.43949	0.442387	-0.00289705
Chr1	17730000	1000001	0.439636	0.442715	-0.00307926
Chr1	17740000	1000001	0.439666	0.443327	-0.00366101
Chr1	17750000	1000001	0.439584	0.443274	-0.00368962
Chr1	17760000	1000001	0.442802	0.446396	-0.00359458
Chr1	17770000	1000001	0.442566	0.446486	-0.00391964
Chr1	17780000	1000001	0.441234	0.446599	-0.00536525
Chr1	17790000	1000001	0.441109	0.446941	-0.0058326
Chr1	17800000	1000001	0.440742	0.44624	-0.00549761
Chr1	17810000	1000001	0.44077	0.446219	-0.00544931
Chr1	17820000	1000001	0.440886	0.446287	-0.00540059
Chr1	17830000	1000001	0.440968	0.446874	-0.00590568
Chr1	17840000	1000001	0.440305	0.445745	-0.00544038
Chr1	17850000	1000001	0.440251	0.445773	-0.00552193
Chr1	17860000	1000001	0.440426	0.445379	-0.00495257
Chr1	17870000	1000001	0.440531	0.445235	-0.00470418
Chr1	17880000	1000001	0.443077	0.445856	-0.00277853
Chr1	17890000	1000001	0.44475	0.446932	-0.00218273
Chr1	17900000	1000001	0.446717	0.448026	-0.0013097
Chr1	17910000	1000001	0.447091	0.448098	-0.0010066
Chr1	17920000	1000001	0.446638	0.447213	-0.000575229
Chr1	17930000	1000001	0.446366	0.446995	-0.000629329
Chr1	17940000	1000001	0.445523	0.445326	0.000196955
Chr1	17950000	1000001	0.445483	0.444811	0.000672623
Chr1	17960000	1000001	0.445395	0.44508	0.00031501
Chr1	17970000	1000001	0.445274	0.446729	-0.00145548
Chr1	17980000	1000001	0.446958	0.44853	-0.00157154
Chr1	17990000	1000001	0.446783	0.44874	-0.0019572
Chr1	18000000	1000001	0.446109	0.448114	-0.00200576
Chr1	18010000	1000001	0.446565	0.447671	-0.00110598
Chr1	18020000	1000001	0.448391	0.448489	-9.798e-05
Chr1	18030000	1000001	0.454412	0.450666	0.00374557
Chr1	18040000	1000001	0.459141	0.454858	0.0042827
Chr1	18050000	1000001	0.459325	0.455322	0.00400228
Chr1	18060000	1000001	0.459916	0.455753	0.00416298
Chr1	18070000	1000001	0.460714	0.455635	0.00507889
Chr1	18080000	1000001	0.460585	0.455382	0.00520345
Chr1	18090000	1000001	0.460912	0.455686	0.00522584
Chr1	18100000	1000001	0.46114	0.455881	0.00525939
Chr1	18110000	1000001	0.460814	0.455904	0.00491018
Chr1	18120000	1000001	0.462155	0.45614	0.00601582
Chr1	18130000	1000001	0.461508	0.455944	0.0055643
Chr1	18140000	1000001	0.461486	0.456	0.00548598
Chr1	18150000	1000001	0.461804	0.456791	0.00501278
Chr1	18160000	1000001	0.463897	0.45895	0.00494695
Chr1	18170000	1000001	0.464008	0.45899	0.00501828
Chr1	18180000	1000001	0.464106	0.458858	0.00524767
Chr1	18190000	1000001	0.463522	0.458288	0.00523442
Chr1	18200000	1000001	0.464307	0.459078	0.00522811
Chr1	18210000	1000001	0.463882	0.458489	0.00539312
Chr1	18220000	1000001	0.463285	0.457921	0.00536408
Chr1	18230000	1000001	0.463962	0.45798	0.00598259
Chr1	18240000	1000001	0.463472	0.457696	0.00577592
Chr1	18250000	1000001	0.463376	0.457849	0.00552684
Chr1	18260000	1000001	0.463337	0.458329	0.00500835
Chr1	18270000	1000001	0.465225	0.459459	0.00576576
Chr1	18280000	1000001	0.465109	0.459101	0.00600712
Chr1	18290000	1000001	0.46538	0.459115	0.00626559
Chr1	18300000	1000001	0.464675	0.459225	0.0054496
Chr1	18310000	1000001	0.465161	0.459862	0.00529943
Chr1	18320000	1000001	0.464003	0.458957	0.00504513
Chr1	18330000	1000001	0.465414	0.460438	0.00497684
Chr1	18340000	1000001	0.463939	0.459662	0.00427716
Chr1	18350000	1000001	0.463739	0.459846	0.00389246
Chr1	18360000	1000001	0.463493	0.459819	0.00367436
Chr1	18370000	1000001	0.464325	0.459475	0.00484946
Chr1	18380000	1000001	0.464803	0.460758	0.00404572
Chr1	18390000	1000001	0.465181	0.460387	0.00479432
Chr1	18400000	1000001	0.465045	0.460083	0.00496212
Chr1	18410000	1000001	0.46474	0.459783	0.0049569
Chr1	18420000	1000001	0.464771	0.459427	0.00534434
Chr1	18430000	1000001	0.464823	0.459351	0.00547168
Chr1	18440000	1000001	0.465012	0.45935	0.00566222
Chr1	18450000	1000001	0.46444	0.458959	0.00548142
Chr1	18460000	1000001	0.464399	0.458801	0.00559779
Chr1	18470000	1000001	0.472032	0.46776	0.00427223
Chr1	18480000	1000001	0.472952	0.468576	0.00437532
Chr1	18490000	1000001	0.472881	0.468649	0.00423186
Chr1	18500000	1000001	0.473349	0.468157	0.0051915
Chr1	18510000	1000001	0.472155	0.467039	0.00511616
Chr1	18520000	1000001	0.472133	0.466987	0.00514634
Chr1	18530000	1000001	0.472024	0.466844	0.00518048
Chr1	18540000	1000001	0.471813	0.466792	0.0050212
Chr1	18550000	1000001	0.470498	0.465974	0.00452359
Chr1	18560000	1000001	0.47041	0.465896	0.00451429
Chr1	18570000	1000001	0.470277	0.466729	0.0035476
Chr1	18580000	1000001	0.471948	0.468692	0.00325568
Chr1	18590000	1000001	0.471547	0.468461	0.00308577
Chr1	18600000	1000001	0.47181	0.4693	0.00251034
Chr1	18610000	1000001	0.471463	0.469892	0.00157089
Chr1	18620000	1000001	0.471308	0.469533	0.00177449
Chr1	18630000	1000001	0.471478	0.469417	0.00206111
Chr1	18640000	1000001	0.47238	0.469546	0.00283408
Chr1	18650000	1000001	0.471965	0.469741	0.00222405
Chr1	18660000	1000001	0.473757	0.471263	0.00249399
Chr1	18670000	1000001	0.475373	0.473389	0.00198456
Chr1	18680000	1000001	0.474703	0.473286	0.00141697
Chr1	18690000	1000001	0.474671	0.473289	0.00138216
Chr1	18700000	1000001	0.474502	0.473541	0.000961561
Chr1	18710000	1000001	0.474146	0.474517	-0.000371563
Chr1	18720000	1000001	0.473506	0.474602	-0.00109622
Chr1	18730000	1000001	0.472272	0.474465	-0.00219243
Chr1	18740000	1000001	0.472221	0.474082	-0.00186124
Chr1	18750000	1000001	0.471577	0.47327	-0.00169364
Chr1	18760000	1000001	0.469245	0.471701	-0.00245589
Chr1	18770000	1000001	0.467896	0.470021	-0.0021254
Chr1	18780000	1000001	0.469442	0.470751	-0.00130924
Chr1	18790000	1000001	0.469624	0.468414	0.00120938
Chr1	18800000	1000001	0.468943	0.468528	0.000414596
Chr1	18810000	1000001	0.469381	0.468315	0.00106625
Chr1	18820000	1000001	0.468522	0.468595	-7.29215e-05
Chr1	18830000	1000001	0.469032	0.468768	0.00026342
Chr1	18840000	1000001	0.468841	0.468495	0.00034616
Chr1	18850000	1000001	0.469196	0.468566	0.000629821
Chr1	18860000	1000001	0.469064	0.468364	0.000699653
Chr1	18870000	1000001	0.46892	0.468713	0.000206292
Chr1	18880000	1000001	0.46835	0.469767	-0.001417
Chr1	18890000	1000001	0.467414	0.470839	-0.00342434
Chr1	18900000	1000001	0.462585	0.469835	-0.00725015
Chr1	18910000	1000001	0.462416	0.470173	-0.00775661
Chr1	18920000	1000001	0.462381	0.471111	-0.00873086
Chr1	18930000	1000001	0.462892	0.471082	-0.0081894
Chr1	18940000	1000001	0.463306	0.470511	-0.00720454
Chr1	18950000	1000001	0.462569	0.47051	-0.007941
Chr1	18960000	1000001	0.462239	0.470772	-0.00853272
Chr1	18970000	1000001	0.460243	0.468987	-0.0087433
Chr1	18980000	1000001	0.460222	0.468635	-0.00841256
Chr1	18990000	1000001	0.460055	0.469115	-0.00905983
Chr1	19000000	1000001	0.46092	0.470197	-0.00927685
Chr1	19010000	1000001	0.460921	0.470771	-0.00985023
Chr1	19020000	1000001	0.459886	0.471046	-0.0111593
Chr1	19030000	1000001	0.459869	0.471012	-0.011143
Chr1	19040000	1000001	0.459377	0.47062	-0.0112432
Chr1	19050000	1000001	0.45957	0.470754	-0.011184
Chr1	19060000	1000001	0.459505	0.470832	-0.011327
Chr1	19070000	1000001	0.459561	0.470931	-0.0113698
Chr1	19080000	1000001	0.459353	0.471068	-0.0117149
Chr1	19090000	1000001	0.459421	0.471061	-0.0116409
Chr1	19100000	1000001	0.459509	0.471136	-0.0116273
Chr1	19110000	1000001	0.459265	0.470992	-0.0117274
Chr1	19120000	1000001	0.459219	0.471	-0.0117814
Chr1	19130000	1000001	0.459352	0.471011	-0.0116588
Chr1	19140000	1000001	0.45905	0.470893	-0.0118426
Chr1	19150000	1000001	0.458563	0.46997	-0.0114071
Chr1	19160000	1000001	0.4589	0.469913	-0.0110131
Chr1	19170000	1000001	0.459141	0.469661	-0.0105196
Chr1	19180000	1000001	0.459132	0.469677	-0.0105442
Chr1	19190000	1000001	0.459251	0.469655	-0.0104041
Chr1	19200000	1000001	0.459017	0.469585	-0.0105681
Chr1	19210000	1000001	0.458749	0.469375	-0.0106266
Chr1	19220000	1000001	0.459362	0.469949	-0.0105869
Chr1	19230000	1000001	0.45874	0.469789	-0.0110495
Chr1	19240000	1000001	0.458832	0.470026	-0.0111941
Chr1	19250000	1000001	0.458918	0.470206	-0.0112877
Chr1	19260000	1000001	0.45882	0.469871	-0.0110515
Chr1	19270000	1000001	0.458282	0.469421	-0.0111386
Chr1	19280000	1000001	0.458338	0.469487	-0.0111496
Chr1	19290000	1000001	0.458252	0.469274	-0.0110224
Chr1	19300000	1000001	0.458546	0.469346	-0.0108006
Chr1	19310000	1000001	0.457881	0.46837	-0.010489
Chr1	19320000	1000001	0.45896	0.46938	-0.0104206
Chr1	19330000	1000001	0.459135	0.469592	-0.0104567
Chr1	19340000	1000001	0.46018	0.470235	-0.0100555
Chr1	19350000	1000001	0.460419	0.470254	-0.0098356
Chr1	19360000	1000001	0.460726	0.470571	-0.00984479
Chr1	19370000	1000001	0.460214	0.470931	-0.0107168
Chr1	19380000	1000001	0.459683	0.470101	-0.0104179
Chr1	19390000	1000001	0.46019	0.469897	-0.00970674
Chr1	19400000	1000001	0.460779	0.470842	-0.0100638
Chr1	19410000	1000001	0.460919	0.471169	-0.0102506
Chr1	19420000	1000001	0.460963	0.471305	-0.0103415
Chr1	19430000	1000001	0.460889	0.471367	-0.0104778
Chr1	19440000	1000001	0.461412	0.470679	-0.00926635
Chr1	19450000	1000001	0.461318	0.471465	-0.0101474
Chr1	19460000	1000001	0.460325	0.471911	-0.0115866
Chr1	19470000	1000001	0.454203	0.465874	-0.011671
Chr1	19480000	1000001	0.452834	0.465107	-0.0122734
Chr1	19490000	1000001	0.452712	0.464908	-0.0121962
Chr1	19500000	1000001	0.451728	0.465157	-0.0134282
Chr1	19510000	1000001	0.452479	0.466902	-0.0144231
Chr1	19520000	1000001	0.451628	0.465848	-0.0142201
Chr1	19530000	1000001	0.451925	0.465861	-0.0139362
Chr1	19540000	1000001	0.452048	0.466111	-0.0140639
Chr1	19550000	1000001	0.45292	0.466376	-0.013456
Chr1	19560000	1000001	0.453441	0.465841	-0.0123996
Chr1	19570000	1000001	0.45239	0.465694	-0.013304
Chr1	19580000	1000001	0.452614	0.465645	-0.0130305
Chr1	19590000	1000001	0.454422	0.466872	-0.0124498
Chr1	19600000	1000001	0.452201	0.467579	-0.0153785
Chr1	19610000	1000001	0.45203	0.46749	-0.0154595
Chr1	19620000	1000001	0.452147	0.467371	-0.0152236
Chr1	19630000	1000001	0.452138	0.467343	-0.0152053
Chr1	19640000	1000001	0.452332	0.467371	-0.0150383
Chr1	19650000	1000001	0.452258	0.467194	-0.0149354
Chr1	19660000	1000001	0.451824	0.467617	-0.0157927
Chr1	19670000	1000001	0.453359	0.467434	-0.0140758
Chr1	19680000	1000001	0.454359	0.466879	-0.0125198
Chr1	19690000	1000001	0.454365	0.466861	-0.0124969
Chr1	19700000	1000001	0.454416	0.466791	-0.0123746
Chr1	19710000	1000001	0.454506	0.465827	-0.011321
Chr1	19720000	1000001	0.454454	0.465843	-0.0113892
Chr1	19730000	1000001	0.454934	0.465645	-0.0107107
Chr1	19740000	1000001	0.454756	0.465476	-0.0107197
Chr1	19750000	1000001	0.455317	0.465937	-0.0106203
Chr1	19760000	1000001	0.45728	0.467577	-0.0102972
Chr1	19770000	1000001	0.458493	0.469469	-0.0109761
Chr1	19780000	1000001	0.457569	0.469279	-0.0117105
Chr1	19790000	1000001	0.456861	0.471415	-0.0145537
Chr1	19800000	1000001	0.457099	0.471783	-0.0146841
Chr1	19810000	1000001	0.456294	0.472243	-0.0159484
Chr1	19820000	1000001	0.456798	0.472116	-0.0153178
Chr1	19830000	1000001	0.456064	0.471915	-0.0158505
Chr1	19840000	1000001	0.456134	0.472221	-0.0160877
Chr1	19850000	1000001	0.455669	0.472036	-0.0163673
Chr1	19860000	1000001	0.455658	0.472062	-0.0164042
Chr1	19870000	1000001	0.455653	0.471788	-0.0161344
Chr1	19880000	1000001	0.455468	0.47158	-0.0161126
Chr1	19890000	1000001	0.456514	0.472133	-0.0156188
Chr1	19900000	1000001	0.462416	0.474462	-0.0120466
Chr1	19910000	1000001	0.462155	0.474303	-0.0121473
Chr1	19920000	1000001	0.461856	0.472893	-0.0110366
Chr1	19930000	1000001	0.460819	0.47305	-0.0122307
Chr1	19940000	1000001	0.460938	0.474792	-0.0138543
[truncated: 69,501 more rows]
