# Supplementary material for: Programmed cell death regulator BAP2 is required for IRE1-mediated unfolded protein response in Arabidopsis
Source: Nat Commun. 2024 Jul 10;15:5804. doi: 10.1038/s41467-024-50105-6 (PMC11237027; doi:10.1038/s41467-024-50105-6)
Supplement: Supplementary file 7 — Supplementary Data 4 [file 41467_2024_50105_MOESM7_ESM.xlsx]

## Sheet: Hoja1
Supplementary Data 4. Genes identified within the chromosomal confidence interval identified in Chr 2.
GENE ID	Localization	Name	Description
AT2G45200	18637517 - 18640039	GOS12	Encodes a member of the GOS1 (Golgi SNARE) gene family.
AT2G45210	18641563 - 18642739	SAUR36	SAUR-like auxin-responsive protein family
AT2G45220	18644061 - 18646606	PME17	Plant invertase/pectin methylesterase inhibitor superfamily
AT2G45240	18655760 - 18659106	MAP2	Encodes a cytoplasmic MAP1 like methionine aminopeptidase which is involved in removing the N-terminal methionine from proteins. Induced mutants using RNAi technology which knocks out both MAP1 and MAP2 like genes show abnormal development.
AT2G45250	18661464 - 18663029		integral membrane hemolysin-III-like protein
AT2G45260	18664390 - 18666475	COST1	Negatively regulates autophagy by direct interaction with the key autophagy adaptor ATG8E, thus directly linking autophagy and drought tolerance. Contains a DUF641 domain which is is plant specific.
AT2G45270	18666409 - 18669873	GCP1	Mitochondrial protein essential for embryo development.
AT2G45280	18670009 - 18672135	RAD51C	Encodes a protein similar to RAD51C involved in double stranded break repair via homologous recombination.
AT2G45290	18672497 - 18676451	TKL2	Transketolase
AT2G45300	18677311 - 18681889		encodes 3-phosphoshikimate 1-carboxyvinyltransferase / 5-enolpyruvylshikimate-3-phosphate / EPSP synthase involved in chorismate biosynthesis
AT2G45310	18682081 - 18684042	GAE4	UDP-D-glucuronate 4-epimerase
AT2G45320	18684116 - 18686197		polyphosphatidylinositol phosphatase
AT2G45330	18685898 - 18688061	TRPT	RNA 2-phosphotransferase, Tpt1
AT2G45340	18691664 - 18694725		Leucine-rich repeat protein kinase family protein
AT2G45350	18694816 - 18696691	CRR4	Encodes a member of a PCMP (plant combinatorial and modular protein) family (PCMP-E subfamily) with 11 pentatricopeptide (PPR) repeats.
AT2G45360	18698592 - 18699514		ankyrin repeat/KH domain protein
AT2G45380	18699428 - 18703093		myeloid leukemia factor
AT2G45400	18703772 - 18706401	BEN1	involved in the regulation of brassinosteroid metabolic pathway
AT2G45410	18712220 - 18713211	LBD19	LOB domain-containing protein 19
AT2G45420	18718348 - 18720729	LBD18	LOB domain-containing protein 18
AT2G45430	18727504 - 18729272	AHL22	Encodes a nuclear localized AT hook domain containing protein that can bind AT rich DNA in vitro. Overexpression of the gene results in delayed flowering. Is likely to act redundantly with AHL18, AHL27 and AHL29 in the regulation of flowering
AT2G45440	18730840 - 18733119	DHDPS2	Encodes a protein that likely has dihydropicolinate synthase activity based on its mutant phenotype of decreased lysine levels and increased aspartate levels
AT2G45450	18733275 - 18734341	ZPR1	ZPR1, a small leucine zipper-containing protein that interacts with REV HD-ZIPIII and is involved in the establishment of leaf polarity.
AT2G45460	18736839 - 18741841		SMAD/FHA domain-containing protein
AT2G45470	18742477 - 18744322	AGP8	Fasciclin-like arabinogalactan protein. Possibly involved in embryogenesis and seed development.
AT2G45480	18745249 - 18747533	GRF9	Growth regulating factor encoding transcription activator. One of the nine members of a GRF gene family, containing nuclear targeting domain. Involved in leaf development.
AT2G45490	18747536 - 18749215	AUR3	Encodes a member of a family of Ser/Thr kinases whose activities peak during cell division.
AT2G45500	18749352 - 18752866		AAA-type ATPase family protein
AT2G45510	18753023 - 18755172	CYP704A2	member of CYP704A
AT2G45520	18755045 - 18756302		coiled-coil protein
AT2G45530	18756471 - 18757513		RING/U-box superfamily protein
AT2G45540	18757522 - 18772839	BCHC2	WD-40 repeat family protein
AT2G45550	18773517 - 18775797	CYP76C4	member of CYP76C
AT2G45560	18776015 - 18778676	CYP76C1	cytochrome P450 monooxygenase
AT2G45570	18779321 - 18781973	CYP76C2	member of CYP76C
AT2G45580	18782231 - 18784530	CYP76C3	member of CYP76C
AT2G45590	18785990 - 18789113		Protein kinase superfamily protein
AT2G45600	18789489 - 18791015		alpha/beta-Hydrolases superfamily protein
AT2G45610	18791289 - 18792586		alpha/beta-Hydrolases superfamily protein
AT2G45620	18792864 - 18795904	URT1	Nucleotidyltransferase family protein involved in transcript polyadenylation.
AT2G45630	18795988 - 18797263	HPPR4	Hydroxyphenylpyruvate reductase (HPPR) family member with low activity.
AT2G45640	18799528 - 18801383	SAP18	Involved in the regulation of salt stress. Expression of AtSAP18 is induced by NaCl, cold, drought, ABA, and ethylene treatment.
AT2G45650	18804190 - 18806586	AGL6	Sequence suggests this encodes a MADS-box transcription factor
AT2G45660	18807505 - 18811125	AGL20/SOC1	Controls flowering and is required for CO to promote flowering. AGL20/SOC1 acts with AGL24 to promote flowering and inflorescence meristem identity.
AT2G45670	18814660 - 18818545	LPEAT2	Encodes an acyl-CoA: lysophosphatidylethanolamine acyltransferase with 20:0-CoA being the best acyl donor.
AT2G45680	18820242 - 18821889	TCP9	TCP family transcription factor;
AT2G45690	18823167 - 18825763	PEX16/SSE1	Encodes a protein with similarity to yeast Pep16p, a membrane localized protein involved in peroxisome assembly and protein-trafficking.
AT2G45695	18825954 - 18826899	URM11	Ubiquitin related modifier 1
AT2G45700	18826937 - 18830664		sterile alpha motif (SAM) domain-containing protein
AT2G45710	18831130 - 18832673		Zinc-binding ribosomal protein family protein
AT2G45720	18833086 - 18836291		ARM repeat superfamily protein
AT2G45730	18836264 - 18839273	TRM6	eukaryotic initiation factor 3 gamma subunit family protein
AT2G45740	18839675 - 18841403	PEX11D	Member of the peroxin11 (PEX11) gene family, integral to peroxisome membrane, controls peroxisome proliferation.
AT2G45750	18842516 - 18845576		S-adenosyl-L-methionine-dependent methyltransferases superfamily protein
AT2G45760	18846944 - 18847835	BAP2	encodes a protein that is similar to BONZAI1-binding protein BAP1
AT2G45770	18851088 - 18853741	CPFTSY	chloroplast SRP receptor homolog, alpha subunit CPFTSY
AT2G45790	18855675 - 18858018	PMM	Encodes a cytoplasmic phosphomannomutase
AT2G45800	18857941 - 18859278	PLIM2A	Encodes a member of the Arabidopsis LIM proteins: redominantly expressed in pollen. Regulates actin cytoskeleton organization.
AT2G45810	18859472 - 18862970	RH6	DEA(D/H)-box RNA helicase family protein
AT2G45820	18862953 - 18864741	REM1.3	Lipid raft regulatory protein, crucial for plasma membrane nanodomain assembly to control plasmodesmata aperture and functionality.
AT2G45830	18865923 - 18868542	DTA2	downstream target of AGL15 2
AT2G45840	18869153 - 18871786		O-glucosyltransferase rumi-like protein
AT2G45850	18871479 - 18873972	AHL9	AT hook motif DNA-binding family protein
AT2G45860	18874566 - 18875653		hypothetical protein
AT2G45870	18875736 - 18877679	VCCN2	Encodes a bestrophin-like protein (Best2). Minor isoform (10% transcript of AtBest1). Putative chloride ion channel. Proposed to modulate proton motive force partitioning by mediating chloride ion influx in the thylakoid lumen.
AT2G45880	18878518 - 18882995	BAM7	Encodes a beta-amylase-like protein present in the nucleus rather than targeted to the chloroplast. Contains BRASSINAZOLE RESISTANT1 (BZR1)-type DNA binding domains. Activates gene expression in protoplast transactivation assays.
AT2G45890	18883377 - 18885729	GEF4/RHS11/ ROPGEF4	member of the RopGEF (guanine nucleotide exchange factor) family, containing the novel PRONE domain (plant-specific Rop nucleotide exchanger), which is exclusively active towards members of the Rop subfamily. nvolved in cell wall patterning.
AT2G45900	18885751 - 18889178	TRM13	Phosphatidylinositol N-acetyglucosaminlytransferase subunit P-like protein
AT2G45910	18894065 - 18898528		U-box domain-containing protein kinase family protein
AT2G45920	18898629 - 18901303		U-box domain-containing protein
			yellow = candidate genes selected
