# Supplementary material for: Programmed cell death regulator BAP2 is required for IRE1-mediated unfolded protein response in Arabidopsis
Source: Nat Commun. 2024 Jul 10;15:5804. doi: 10.1038/s41467-024-50105-6 (PMC11237027; doi:10.1038/s41467-024-50105-6)
Supplement: Supplementary file 8 — Supplementary Data 5 [file 41467_2024_50105_MOESM8_ESM.xlsx]

## Sheet: Hoja1
							Supplementary Data 5. Primers used in this work
							PRIMER NAME	Sequence	Purpose
							BAP2 LP	5'-ATGCATTGTAGTGGAAATGGG-3'	Genotyping bap2
							BAP2 RP	5'-ATTTTGTTTGCACTTTCCGAG-3'	Genotyping bap2
							BAP1 LP	5'-ATATCCGCAACAAATCACCAC-3'	Genotyping bap1
							BAP1 RP	5'-AATCTCCGAGCGACTTCTTTC-3'	Genotyping bap1
							IRE1A LP	5'-TATCTCCGATCCATCGTTGAC-3'	Genotyping ire1a
							IRE1A RP	5'-CAAAATCTTCAGTGCTAGCGG-3'	Genotyping ire1a
							IRE1B LP	5'-GAAGGAAAACGGACATCCTTC-3'	Genotyping ire1b
							IRE1B RP	5'-CCTCTCGAACCCTTCAGGTAC-3'	Genotyping ire1b
							BZIP28 LP	5'-TATCCCCTAACAGGATACGGC-3'	Genotyping bzip28
							BZIP28 RP	5'-TTTATCATCATTTTGGTCGCC-3'	Genotyping bzip28
							BZIP60 LP	5'-CACAGCATCATCGTCTCCTTC-3'	Genotyping bzip60
							BZIP60 RP	5'-GGAAGAAAAGTCCTCTCGGAG-3'	Genotyping bzip60
							LB SALK	5'-ATTTTGCCGATTTCGGAAC-3'	Genotyping SALK lines
							LB SAIL	5'-GCCTTTTCAGAAATGGATAAATAGCCTTGCTTCC-3'	Genotyping ire1b
							LB WISC	5'-AACGTCCGCAATGTGTTATTAAGTTG-3'	Genotyping ire1a
							BAP2 5' prom	5'-CTTCGTTCGAATTGTCGCCACAGT-3'	Genomic amplification
							BAP2 3'	5'-TTAAGACGGCCGTTGATACGCACAC-3'	Genomic amplification
							UBQ10 F	5'-GGCCTTGTATAATCCCTGATGAATAAG-3'	qRT-PCR
							UBQ10 R	5'-AAAGAGATAACAGGAACGGAAACATAGT-3'	qRT-PCR
							GAPDH F	5'-TTGGTGACAACAGGTCAAGCA-3'	qRT-PCR
							GAPDH R	5'-AAACTTGTCGCTCAATGCAATC-3'	qRT-PCR
							SAP18 F	5'-GCTGTGAGAGGCAAAGAACC-3'	qRT-PCR
							SAP18 R	5'-ATCGTCTCCCCAACCTCTCT-3'	qRT-PCR
							SAUR36 F	5'-AGCCGAAAAAGAGTACGGATT-3'	qRT-PCR
							SAUR36 R	5'-GACCCGTTCGAAATCTGAATA-3'	qRT-PCR
							GRF9 F	5'-CTGACGGTGGAAGAGAGG-3'	qRT-PCR
							GRF9 R	5'-CCGAAGGAATGAGATGCT-3'	qRT-PCR
							COST1 F	5'-AGTGCTGCGGTTATGGCCAATG-3'	qRT-PCR
							COST1 R	5'-CACCAATCCAAAACCCAGGCATA-3'	qRT-PCR
							BEN1 F	5'-CCTTCCTCCGTCTTCATAT-3'	qRT-PCR
							BEN1 R	5'-AATACTTCTCCTTGTAATTTCCA-3'	qRT-PCR
							BAP2 F	5'-TGTGGAGACCGAGGACATCTTCAT-3'	qRT-PCR
							BAP2 R	5'-AAACAGGAACGCCGGTGACTACA-3'	qRT-PCR
							BAP1 F	5'-GGTTTGTGGAGGCCGAGATTAGAG	qRT-PCR
							BAP1 R	5'-TGATACAGACCCCAAACCGGAACT-3'	qRT-PCR
							BIP3 F	5'-CGAAACGTCTGATTGGAAGAA-3'	qRT-PCR
							BIP3 R	5'-GGCTTCCCATCTTTGTTCAC-3'	qRT-PCR
							ERDJ3B F	5'-GGAGGAGGCGGCATGAATAT-3'	qRT-PCR
							ERDJ3B R	5'-TCCATCGAACCTCCACCAAA-3'	qRT-PCR
							bZIP60us F	5'-GGAGACGATGATGCTGTGGCT-3	qRT-PCR
							bZIP60u R	5'-CAGGGATTCCAACAAGAGCACAG-3'	qRT-PCR
							bZIP60s R	5'-CAGGGAACCCAACAGCAGACT-3'	qRT-PCR
							IRE1A F	5'-GCTTCAGACCTCATATCCCG-3'	qRT-PCR
							IRE1A R	5'-AGCATCACGAAGGAAAGACAG-3'	qRT-PCR
							IRE1B F	5'-GGTGGGATGAGAAACTGGATAG-3'	qRT-PCR
							IRE1B R	5'-AGTTTGTTCCGTATGACCCG-3'	qRT-PCR
							NAC089 F	5'-ACTGGGAAAGAGCGTGATGT-3'	qRT-PCR
							NAC089 R	5'-TGGTGCCTTCTGACTTGTAC-3'	qRT-PCR
							IRE1Bcyt F	5'-CCATGGTATACCGATTAAGACAGAGCAT-3'	Recombinant protein production
							IRE1Bcyt R	5'-AAGCTTGAATACAGTGGTCTTAGAGTACTT-3'	Recombinant protein production
							BAP2 F	5'-GAAGGTCGTGGGATCCCCATGTCGTATTCAACATTCAAAAG-3'	Recombinant protein production
							BAP2 R	5'-GATGCGGCCGCTCGAGTTAAGACGGCCGTTGATACGC-3'	Recombinant protein production
							BON1 F	5'-TCGAAGGTCGTCATATGATGGGGAATTGTTGCTCCGA-3'	Recombinant protein production
							BON1 R	5'-CAGCCGGATCCTCGAGTCATGGAGGAATCGGTTTCA-3'	Recombinant protein production
