# Supplementary material for: Programmed cell death regulator BAP2 is required for IRE1-mediated unfolded protein response in Arabidopsis
Source: Nat Commun. 2024 Jul 10;15:5804. doi: 10.1038/s41467-024-50105-6 (PMC11237027; doi:10.1038/s41467-024-50105-6)
Supplement: Supplementary file 10 — Source Data [file 41467_2024_50105_MOESM10_ESM.xlsx]

## Sheet: Fig. 1a
Plate #	Treatment	No.	Eco_ID	NativeName	StockParent		Mean	Mean	Raw Ratio		Relative Ratio	Plate #	Treatment
1	ER stress					Col-0	25.0868	16.3664	0.652389	0.652389	#DIV/0!	1	ER stress
1	ER stress	29	380	TOU-I-6	CS76265	29	17.1173	3.00739	0.175693		#DIV/0!	1	ER stress
1	ER stress	30	386	TOU-K-3	CS76267	30	12.9081	7.07947	0.54845		#DIV/0!	1	ER stress
1	ER stress	31	390	VOU-1	CS76299	31	15.5087	4.65542	0.30018		#DIV/0!	1	ER stress
1	ER stress	32	392	VOU-2	CS76300	32	15.1948	12.1674	0.800762		#DIV/0!	1	ER stress
1	ER stress	33	641	LI-OF-095	CS76165	33	14.3708	8.38032	0.583148		#DIV/0!	1	ER stress
1	ER stress	34	957	Belmonte-4-94	CS76095	34	12.0074	6.73611	0.560995		#DIV/0!	1	ER stress
1	ER stress	35	1716	KBS-Mac-8	CS76151	35	9.19333	4.97222	0.540851		#DIV/0!	1	ER stress
2	ER stress					Col-0	25.5513	12.0329	0.470932	0.470932	#DIV/0!	2	ER stress
2	ER stress	36	1859	MNF-Pot-48	CS76187	36	9.97233	1.97889	0.198438		#DIV/0!	2	ER stress
2	ER stress	37	1925	MNF-Che-2	CS76185	37	14.4348	2.9619	0.205192		#DIV/0!	2	ER stress
2	ER stress	38	2057	Map-42	CS76180	38	11.8645	1.58083	0.133241		#DIV/0!	2	ER stress
2	ER stress	39	2150	Paw-3	CS76208	39	15.4876	3.68708	0.238066		#DIV/0!	2	ER stress
2	ER stress	40	2187	Pent-1	CS76209	40	10.8424	2.51611	0.232063		#DIV/0!	2	ER stress
2	ER stress	41	2274	SLSP-30	CS76228	41	13.6638	2.96244	0.21681		#DIV/0!	2	ER stress
2	ER stress	42	5056	UKSE06-192	CS76281	42	10.0119	1.52	0.151819		#DIV/0!	2	ER stress
3	ER stress					Col-0	33.0686	13.7275	0.415124	0.415124	#DIV/0!	3	ER stress
3	ER stress	43	5158	UKSE06-349	CS76284	43	11.3858	4.324	0.379772		#DIV/0!	3	ER stress
3	ER stress	44	5160	UKSE06-351	CS76285	44	17.0153	2.83905	0.166852		#DIV/0!	3	ER stress
3	ER stress	45	5207	UKSE06-429	CS76287	45	5.07819	1.43111	0.281815		#DIV/0!	3	ER stress
3	ER stress	46	5245	UKSE06-482	CS76289	46	20.2898	6.66617	0.328548		#DIV/0!	3	ER stress
3	ER stress	47	5264	UKSE06-520	CS76290	47	8.45514	3.9875	0.471607		#DIV/0!	3	ER stress
3	ER stress	48	5380	UKNW06-059	CS76275	48	14.0049	2.45651	0.175403		#DIV/0!	3	ER stress
3	ER stress	49	5381	UKNW06-060	CS76276	49	9.51135	2.50644	0.263521		#DIV/0!	3	ER stress
4	ER stress					Col-0	20.558	8.43588	0.410346	0.410346	#DIV/0!	4	ER stress
4	ER stress	50	5565	UKNW06-386	CS76277	50	8.91667	0.848333	0.0951402		#DIV/0!	4	ER stress
4	ER stress	51	5606	UKNW06-436	CS76278	51	11.4077	1.85933	0.162989		#DIV/0!	4	ER stress
4	ER stress	52	5753	UKID48	CS76273	52	6.36444	2.34722	0.368803		#DIV/0!	4	ER stress
4	ER stress	53	5785	UKID80	CS76274	53	10.4581	1.50513	0.14392		#DIV/0!	4	ER stress
4	ER stress	54	5805	UKID101	CS76270	54	11.6113	3.30807	0.2849		#DIV/0!	4	ER stress
4	ER stress	55	5837	Bor-1	CS22590	55	14.4727	6.17931	0.426961		#DIV/0!	4	ER stress
4	ER stress	56	5887	DraIV 1-5	CS76120	56	10.9192	1.10133	0.100862		#DIV/0!	4	ER stress
5	ER stress					Col-0	25.8036	7.28028	0.282142	0.282142	#DIV/0!	5	ER stress
5	ER stress	57	5889	DraIV 1-7	CS76121	57	18.8303	2.24491	0.119218		#DIV/0!	5	ER stress
5	ER stress	58	5896	DraIV 1-14	CS76119	58	25.1399	2.45667	0.09772		#DIV/0!	5	ER stress
5	ER stress	59	5987	DraIV 6-16	CS76122	59	24.6546	3.59778	0.145927		#DIV/0!	5	ER stress
5	ER stress	60	6005	DraIV 6-35	CS76123	60	27.8933	5.30492	0.190186		#DIV/0!	5	ER stress
5	ER stress	61	6039	Hovdala-2	CS76143	61	22.3094	2.56867	0.115138		#DIV/0!	5	ER stress
5	ER stress	62	6042	Lom1-1	CS76174	62	22.1054	5.52153	0.249782		#DIV/0!	5	ER stress
5	ER stress	63	6100	T1110	CS76236	63	21.6739	3.20778	0.148002		#DIV/0!	5	ER stress
6	ER stress					Col-0	26.1109	9.25203	0.354336	0.354336	#DIV/0!	6	ER stress
6	ER stress	64	6188	TDr-1	CS76245	64	33.677	3.51083	0.10425		#DIV/0!	6	ER stress
6	ER stress	65	6190	TDr-3	CS76248	65	20.0025	4.01829	0.200889		#DIV/0!	6	ER stress
6	ER stress	66	6203	TDr-18	CS76247	66	23.5107	4.38058	0.186323		#DIV/0!	6	ER stress
6	ER stress	67	6243	Tottarp-2	CS76251	67	20.3343	3.30571	0.162568		#DIV/0!	6	ER stress
6	ER stress	68	6318	UduI 1-34	CS76269	68	19.1349	4.49333	0.234825		#DIV/0!	6	ER stress
6	ER stress	69	6448	ZdrI 2-24	CS76307	69	28.3734	6.00986	0.211813		#DIV/0!	6	ER stress
6	ER stress	70	6449	ZdrI 2-25	CS76308	70	23.3176	2.80976	0.1205		#DIV/0!	6	ER stress
7	ER stress					Col-0	29.4666	6.73589	0.228594	0.228594	#DIV/0!	7	ER stress
7	ER stress	71	6709	Bg-2	CS22342	71	19.5379	3.12881	0.160141		#DIV/0!	7	ER stress
7	ER stress	72	6727	CIBC-2	CS22221	72	19.1207	2.51667	0.13162		#DIV/0!	7	ER stress
7	ER stress	73	6729	CIBC-4	CS22223	73	21.7788	2.76193	0.126817		#DIV/0!	7	ER stress
7	ER stress	74	6730	CIBC-5	CS22224	74	11.221	2.73742	0.243955		#DIV/0!	7	ER stress
7	ER stress	75	6744	CSHL-5	CS22423	75	18.2033	1.8065	0.0992401		#DIV/0!	7	ER stress
7	ER stress	76	6810	KNO-11	CS22411	76	17.4866	1.77683	0.101611		#DIV/0!	7	ER stress
7	ER stress	77	6847	NFC-20	CS22201	77	11.1736	1.96222	0.175613		#DIV/0!	7	ER stress
8	ER stress					Col-0	24.5843	8.92194	0.362912	0.362912	#DIV/0!	8	ER stress
8	ER stress	78	6897	Ag-0	CS22630	78	19.6738	4.51381	0.229432		#DIV/0!	8	ER stress
8	ER stress	79	6898	An-1	CS22626	79	13.8784	1.42914	0.102976		#DIV/0!	8	ER stress
8	ER stress	80	6899	Bay-0	CS22633	80	28.1298	3.1696	0.112678		#DIV/0!	8	ER stress
8	ER stress	81	6903	Bor-4	CS22591	81	14.0764	1.15639	0.0821507		#DIV/0!	8	ER stress
8	ER stress	82	6904	Br-0	CS22628	82	17.4269	2.40167	0.137814		#DIV/0!	8	ER stress
8	ER stress	83	6905	Bur-0	CS22656	83	14.7912	3.25	0.219725		#DIV/0!	8	ER stress
8	ER stress	84	6906	C24	CS22620	84	10.3537	3.23126	0.312088		#DIV/0!	8	ER stress
9	ER stress					Col-0	28.1223	7.80461	0.277524	0.277524	#DIV/0!	9	ER stress
9	ER stress	85	6907	CIBC-17	CS22603	85	23.5323	2.17979	0.0926299		#DIV/0!	9	ER stress
9	ER stress	86	6908	CIBC-5	CS22602	86	19.3042	1.86417	0.0965681		#DIV/0!	9	ER stress
9	ER stress	87	6909	Col-0	CS22625	87	25.6759	6.80889	0.265186		#DIV/0!	9	ER stress
9	ER stress	88	6910	Ct-1	CS22639	88	18.3344	3.71917	0.202851		#DIV/0!	9	ER stress
9	ER stress	89	6911	Cvi-0	CS22614	89	14.7255	3.30722	0.224592		#DIV/0!	9	ER stress
9	ER stress	90	6913	Eden-2	CS22573	90	16.403	3.772	0.229958		#DIV/0!	9	ER stress
9	ER stress	91	6914	Edi-0	CS22657	91	9.68926	1.84	0.189901		#DIV/0!	9	ER stress
10	ER stress					Col-0	30.1973	6.77374	0.224316	0.224316	#DIV/0!	10	ER stress
10	ER stress	92	6915	Ei-2	CS22616	92	18.2937	2.92944	0.160134		#DIV/0!	10	ER stress
10	ER stress	93	6916	Est-1	CS22629	93	31.0872	6.07542	0.195431		#DIV/0!	10	ER stress
10	ER stress	94	6919	Ga-0	CS22634	94	25.0633	3.19344	0.127415		#DIV/0!	10	ER stress
10	ER stress	95	6920	Got-22	CS22609	95	27.8695	4.70681	0.168888		#DIV/0!	10	ER stress
10	ER stress	96	6921	Got-7	CS22608	96	14.0195	3.86407	0.275621		#DIV/0!	10	ER stress
10	ER stress	97	6922	Gu-0	CS22617	97	28.5357	4.4476	0.155861		#DIV/0!	10	ER stress
10	ER stress	98	6923	HR-10	CS22597	98	16.8965	3.16989	0.187607		#DIV/0!	10	ER stress
11	ER stress					Col-0	29.7884	8.73555	0.293254	0.293254	#DIV/0!	11	ER stress
11	ER stress	99	6924	HR-5	CS22596	99	27.1804	2.81711	0.103645		#DIV/0!	11	ER stress
11	ER stress	100	6926	Kin-0	CS22654	100	22.9453	7.92381	0.345335		#DIV/0!	11	ER stress
11	ER stress	101	6927	Kno-10	CS22566	101	24.3953	5.34544	0.219117		#DIV/0!	11	ER stress
11	ER stress	102	6928	Kno-18	CS22567	102	24.7092	5.06679	0.205057		#DIV/0!	11	ER stress
11	ER stress	103	6929	Kondara	CS22651	103	23.2957	6.07889	0.260944		#DIV/0!	11	ER stress
11	ER stress	104	6930	Kz-1	CS22606	104	33.4329	4.55535	0.136253		#DIV/0!	11	ER stress
11	ER stress	105	6931	Kz-9	CS22607	105	26.2461	4.6229	0.176137		#DIV/0!	11	ER stress
12	ER stress					Col-0	18.4971	6.48055	0.350355	0.350355	#DIV/0!	12	ER stress
12	ER stress	106	6932	Ler-1	CS22618	106	29.6107	5.31633	0.179541		#DIV/0!	12	ER stress
12	ER stress	107	6933	LL-0	CS22650	107	14.3487	4.08093	0.284411		#DIV/0!	12	ER stress
12	ER stress	108	6936	Lz-0	CS22615	108	23.3867	7.18063	0.307039		#DIV/0!	12	ER stress
12	ER stress	109	6937	Mrk-0	CS22635	109	20.8908	4.35444	0.208438		#DIV/0!	12	ER stress
12	ER stress	110	6938	Ms-0	CS22655	110	21.9626	3.66582	0.166912		#DIV/0!	12	ER stress
12	ER stress	111	6939	Mt-0	CS22642	111	20.6956	2.609	0.126066		#DIV/0!	12	ER stress
12	ER stress	112	6940	Mz-0	CS22636	112	21.9317	5.883	0.268242		#DIV/0!	12	ER stress
13	ER stress					Col-0	19.3463	6.35025	0.32824	0.32824	#DIV/0!	13	ER stress
13	ER stress	113	6942	Nd-1	CS22619	113	24.6918	3.30337	0.133784		#DIV/0!	13	ER stress
13	ER stress	114	6943	NFA-10	CS22599	114	9.67893	2.26552	0.234068		#DIV/0!	13	ER stress
13	ER stress	115	6945	Nok-3	CS22643	115	14.7339	1.70498	0.115718		#DIV/0!	13	ER stress
13	ER stress	116	6946	Oy-0	CS22658	116	14.3793	2.4	0.166907		#DIV/0!	13	ER stress
13	ER stress	117	6951	Pu2-23	CS22593	117	15.7576	2.20537	0.139955		#DIV/0!	13	ER stress
13	ER stress	118	6953	Pu2-24	CS22454	118	29.3291	3.03541	0.103495		#DIV/0!	13	ER stress
13	ER stress	119	6956	Pu2-7	CS22592	119	16.2177	3.10448	0.191426		#DIV/0!	13	ER stress
14	ER stress					Col-0	23.4898	5.3573	0.228069	0.228069	#DIV/0!	14	ER stress
14	ER stress	120	6958	Ra-0	CS22632	120	23.7544	3.57786	0.150619		#DIV/0!	14	ER stress
14	ER stress	121	6959	Ren-1	CS22610	121	22.7616	4.09778	0.18003		#DIV/0!	14	ER stress
14	ER stress	122	6960	Ren-11	CS22611	122	19.9618	2.97965	0.149268		#DIV/0!	14	ER stress
14	ER stress	123	6961	Se-0	CS22646	123	25.1528	2.59444	0.103147		#DIV/0!	14	ER stress
14	ER stress	124	6962	Shahdara	CS22652	124	26.5752	4.32452	0.162727		#DIV/0!	14	ER stress
14	ER stress	125	6963	Sorbo	CS22653	125	24.6637	3.87453	0.157094		#DIV/0!	14	ER stress
14	ER stress	126	6964	Spr1-2	CS22582	126	13.5789	3.0675	0.225902		#DIV/0!	14	ER stress
15	ER stress					Col-0	26.6424	5.75511	0.216013	0.216013	#DIV/0!	15	ER stress
15	ER stress	127	6965	Spr1-6	CS22583	127	19.4493	3.36548	0.173038		#DIV/0!	15	ER stress
15	ER stress	128	6967	Sq-8	CS22601	128	16.2646	3.8507	0.236754		#DIV/0!	15	ER stress
15	ER stress	129	6968	Tamm-2	CS22604	129	18.37	3.70941	0.201927		#DIV/0!	15	ER stress
15	ER stress	130	6970	Ts-1	CS22647	130	13.4594	3.401	0.252687		#DIV/0!	15	ER stress
15	ER stress	131	6971	Ts-5	CS22648	131	21.0474	4.45156	0.211501		#DIV/0!	15	ER stress
15	ER stress	132	6973	Ull2-3	CS22587	132	21.759	3.71619	0.170788		#DIV/0!	15	ER stress
15	ER stress	133	6975	Uod-1	CS22612	133	14.0935	2.90722	0.206281		#DIV/0!	15	ER stress
16	ER stress					Col-0	19.4342	7.37033	0.379246	0.379246	#DIV/0!	16	ER stress
16	ER stress	134	6976	Uod-7	CS22613	134	17.5472	4.10883	0.234159		#DIV/0!	16	ER stress
16	ER stress	135	6977	Van-0	CS22627	135	10.029	4.60737	0.459402		#DIV/0!	16	ER stress
16	ER stress	136	6979	Wei-0	CS22622	136	23.214	7.81085	0.336471		#DIV/0!	16	ER stress
16	ER stress	137	6980	Ws-0	CS22623	137	17.4456	5.37333	0.308006		#DIV/0!	16	ER stress
16	ER stress	138	6981	Ws-2	CS22659	138	19.0748	6.26504	0.328446		#DIV/0!	16	ER stress
16	ER stress	139	6982	Wt-5	CS22637	139	10.7405	3.27042	0.304493		#DIV/0!	16	ER stress
16	ER stress	140	6983	Yo-0	CS22624	140	7.88848	3.06	0.387908		#DIV/0!	16	ER stress
17	ER stress					Col-0	27.642	8.71248	0.31519	0.31519	#DIV/0!	17	ER stress
17	ER stress	141	6987	Ak-1	CS6602	141	21.9463	3.61789	0.164852		#DIV/0!	17	ER stress
17	ER stress	142	6988	Alc-0	CS1656	142	32.9426	5.61411	0.170421		#DIV/0!	17	ER stress
17	ER stress	143	6989	Alst-1	CS22550	143	25.1033	5.28861	0.210674		#DIV/0!	17	ER stress
17	ER stress	144	6990	Amel-1	CS22526	144	12.248	4.09929	0.33469		#DIV/0!	17	ER stress
17	ER stress	145	6992	Ang-0	CS6605	145	31.4775	4.57667	0.145395		#DIV/0!	17	ER stress
17	ER stress	146	6994	Ann-1	CS22520	146	27.5466	8.37523	0.304039		#DIV/0!	17	ER stress
17	ER stress	147	6996	An-2	CS6604	147	20.5176	2.37275	0.115645		#DIV/0!	17	ER stress
18	ER stress					Col-0	23.0118	5.594	0.243092	0.243092	#DIV/0!	18	ER stress
18	ER stress	148	7000	Aa-0	CS6600	148	19.8558	2.59817	0.130852		#DIV/0!	18	ER stress
18	ER stress	149	7002	Baa-1	CS22529	149	18.6754	5.022	0.268909		#DIV/0!	18	ER stress
18	ER stress	150	7004	Bs-2	CS6628	150	31.3063	3.08886	0.0986656		#DIV/0!	18	ER stress
18	ER stress	151	7005	Bs-5	CS6629	151	22.2717	3.077	0.138158		#DIV/0!	18	ER stress
18	ER stress	152	7011	Be-1	CS6614	152	23.1053	2.99306	0.12954		#DIV/0!	18	ER stress
18	ER stress	153	7013	Bd-0	CS6612	153	21.9421	2.0375	0.0928578		#DIV/0!	18	ER stress
18	ER stress	154	7015	Bla-1	CS6616	154	20.2383	3.32375	0.16423		#DIV/0!	18	ER stress
19	ER stress					Col-0	27.4165	5.815	0.212099	0.212099	#DIV/0!	19	ER stress
19	ER stress	155	7016	Bla-10	CS6622	155	36.9867	4.18214	0.113072		#DIV/0!	19	ER stress
19	ER stress	156	7017	Bla-11	CS6623	156	26.7775	5.14762	0.192237		#DIV/0!	19	ER stress
19	ER stress	157	7024	Bla-6	CS6621	157	20.8393	1.8725	0.0898541		#DIV/0!	19	ER stress
19	ER stress	158	7025	Bl-1	CS6615	158	19.0617	2.67687	0.140432		#DIV/0!	19	ER stress
19	ER stress	159	7026	Boot-1	CS22551	159	14.9104	2.90811	0.195039		#DIV/0!	19	ER stress
19	ER stress	160	7028	Bch-1	CS6609	160	20.9091	1.99826	0.0955693		#DIV/0!	19	ER stress
19	ER stress	161	7029	Bch-3	CS6610	161	17.2094	2.29521	0.13337		#DIV/0!	19	ER stress
20	ER stress					Col-0	20.2493	6.67287	0.329535	0.329535	#DIV/0!	20	ER stress
20	ER stress	162	7030	Bch-4	CS6611	162	26.5766	7.56815	0.284768		#DIV/0!	20	ER stress
20	ER stress	163	7031	Bsch-0	CS6630	163	21.2592	2.53986	0.119471		#DIV/0!	20	ER stress
20	ER stress	164	7032	Bsch-2	CS6631	164	23.9292	3.58467	0.149803		#DIV/0!	20	ER stress
20	ER stress	165	7033	Buckhorn Pass	CS8067	165	12.1311	2.79586	0.230469		#DIV/0!	20	ER stress
20	ER stress	166	7044	Bu-2	CS6633	166	21.5322	4.92089	0.228536		#DIV/0!	20	ER stress
20	ER stress	167	7062	Ca-0	CS6658	167	15.7636	2.91089	0.184659		#DIV/0!	20	ER stress
20	ER stress	168	7064	Cnt-1	CS6921	168	19.2849	4.80667	0.249246		#DIV/0!	20	ER stress
21	ER stress					Col-0	28.8079	7.79394	0.270549	0.270549	#DIV/0!	21	ER stress
21	ER stress	169	7069	Cha-0	CS6662	169	11.0194	3.22222	0.292412		#DIV/0!	21	ER stress
21	ER stress	170	7071	Chat-1	CS22521	170	22.3825	5.01935	0.224254		#DIV/0!	21	ER stress
21	ER stress	171	7073	Chi-1	CS6665	171	24.6059	3.87945	0.157663		#DIV/0!	21	ER stress
21	ER stress	172	7078	Co-2	CS6670	172	26.9406	2.36389	0.0877446		#DIV/0!	21	ER stress
21	ER stress	173	7079	Co-3	CS6671	173	19.1583	2.95806	0.154401		#DIV/0!	21	ER stress
21	ER stress	174	7080	Co-4	CS6672	174	15.8377	2.035	0.128491		#DIV/0!	21	ER stress
21	ER stress	175	7081	Co	CS3180	175	21.8617	3.34226	0.152882		#DIV/0!	21	ER stress
22	ER stress					Col-0	22.8633	7.94997	0.347717	0.347717	#DIV/0!	22	ER stress
22	ER stress	176	7092	Com-1	CS22522	176	11.0179	2.99125	0.271489		#DIV/0!	22	ER stress
22	ER stress	177	7094	Da-0	CS6676	177	28.1701	4.9745	0.176588		#DIV/0!	22	ER stress
22	ER stress	178	7098	Di-1	CS6681	178	16.1975	2.97681	0.183782		#DIV/0!	22	ER stress
22	ER stress	179	7100	Db-0	CS6677	179	17.1929	2.65556	0.154457		#DIV/0!	22	ER stress
22	ER stress	180	7102	Do-0	CS6683	180	21.3134	2.968	0.139255		#DIV/0!	22	ER stress
22	ER stress	181	7104	Dra-1	CS6686	181	18.1407	3.53678	0.194963		#DIV/0!	22	ER stress
22	ER stress	182	7105	Dra-2	CS6687	182	14.7461	3.55269	0.240923		#DIV/0!	22	ER stress
23	ER stress					Col-0	23.6991	8.80033	0.371336	0.371336	#DIV/0!	23	ER stress
23	ER stress	183	7106	Dr-0	CS6684	183	15.7096	3.20493	0.204011		#DIV/0!	23	ER stress
23	ER stress	184	7109	Ema-1	CS6923	184	18.3265	4.21667	0.230086		#DIV/0!	23	ER stress
23	ER stress	185	7110	Ede-1	CS22532	185	14.5357	3.84172	0.264296		#DIV/0!	23	ER stress
23	ER stress	186	7113	Ei-4	CS6690	186	16.696	2.9627	0.17745		#DIV/0!	23	ER stress
23	ER stress	187	7115	Ei-6	CS6692	187	20.8095	2.2035	0.105889		#DIV/0!	23	ER stress
23	ER stress	188	7116	Eil-0	CS6693	188	16.8097	1.59044	0.0946144		#DIV/0!	23	ER stress
23	ER stress	189	7117	El-0	CS6694	189	12.514	2.00033	0.159848		#DIV/0!	23	ER stress
24	ER stress					Col-0	21.3979	7.29176	0.340769	0.340769	#DIV/0!	24	ER stress
24	ER stress	190	7121	En-T	CS6176	190	18.3506	3.9387	0.214636		#DIV/0!	24	ER stress
24	ER stress	191	7126	Es-0	CS6699	191	14.0654	3.18748	0.226619		#DIV/0!	24	ER stress
24	ER stress	192	7128	Est-0	CS6700	192	16.8727	1.20012	0.0711279		#DIV/0!	24	ER stress
24	ER stress	193	7135	Fr-4	CS6710	193	16.0612	2.49544	0.155371		#DIV/0!	24	ER stress
24	ER stress	194	7139	Fi-1	CS6705	194	24.7942	3.84889	0.155234		#DIV/0!	24	ER stress
24	ER stress	195	7141	Ga-2	CS6715	195	13.9676	3.32107	0.23777		#DIV/0!	24	ER stress
24	ER stress	196	7143	Gel-1	CS22533	196	14.4312	2.53401	0.175592		#DIV/0!	24	ER stress
25	ER stress					Col-0	23.9068	5.93145	0.248107	0.248107	#DIV/0!	25	ER stress
25	ER stress	211	7181	Je-0	CS6742	211	7.18333	0.81	0.112761		#DIV/0!	25	ER stress
25	ER stress	212	7186	Kn-0	CS6762	212	20.9322	2.90678	0.138866		#DIV/0!	25	ER stress
25	ER stress	213	7188	Kelsterbach-2	CS6102	213	13.6709	1.69208	0.123773		#DIV/0!	25	ER stress
25	ER stress	214	7192	Kil-0	CS6754	214	15.3458	2.50448	0.163203		#DIV/0!	25	ER stress
25	ER stress	215	7194	Kl-0	CS6756	215	11.8225	1.92611	0.16292		#DIV/0!	25	ER stress
25	ER stress	216	7195	Kl-1	CS6757	216	18.9658	2.33833	0.123292		#DIV/0!	25	ER stress
25	ER stress	217	7199	Kl-5	CS6761	217	12.6842	1.66694	0.131419		#DIV/0!	25	ER stress
26	ER stress					Col-0	24.3248	5.5457	0.227985	0.227985	#DIV/0!	26	ER stress
26	ER stress	218	7205	Krot-2	CS3888	218	11.6083	1.575	0.135678		#DIV/0!	26	ER stress
26	ER stress	219	7206	Kro-0	CS6766	219	17.0089	2.76124	0.162341		#DIV/0!	26	ER stress
26	ER stress	220	7210	La-1	CS6767	220	7.84042	1.82111	0.232272		#DIV/0!	26	ER stress
26	ER stress	221	7223	Li-2:1	CS6772	221	16.4315	2.2431	0.136512		#DIV/0!	26	ER stress
26	ER stress	222	7224	Li-3	CS1316	222	20.9736	3.15153	0.150262		#DIV/0!	26	ER stress
26	ER stress	223	7228	Li-5:3	CS6776	223	17.5357	3.04397	0.173587		#DIV/0!	26	ER stress
26	ER stress	224	7229	Li-6	CS6777	224	15.342	2.17648	0.141864		#DIV/0!	26	ER stress
27	ER stress					Col-0	21.0344	6.4915	0.308613	0.308613	#DIV/0!	27	ER stress
27	ER stress	276	7353	Tha-1	CS22537	276	16.7987	3.00935	0.179142		#DIV/0!	27	ER stress
27	ER stress	277	7376	Tu-1	CS6876	277	20.6381	5.38167	0.260763		#DIV/0!	27	ER stress
27	ER stress	278	7381	Uk-4	CS6882	278	17.121	3.92426	0.229208		#DIV/0!	27	ER stress
27	ER stress	279	7382	Utrecht	CS6150	279	20.0864	2.50767	0.124844		#DIV/0!	27	ER stress
27	ER stress	280	7384	Ven-1	CS22538	280	20.4287	4.19996	0.205591		#DIV/0!	27	ER stress
27	ER stress	281	7386	Vi-0	CS6883	281	16.2704	2.81856	0.173232		#DIV/0!	27	ER stress
27	ER stress	282	7390	Wag-3	CS22542	282	14.435	2.80711	0.194466		#DIV/0!	27	ER stress
28	ER stress					Col-0	23.5025	7.00891	0.298219	0.298219	#DIV/0!	28	ER stress
28	ER stress	225	7231	Li-7	CS6778	225	21.6529	3.04567	0.140659		#DIV/0!	28	ER stress
28	ER stress	226	7238	Ll-1	CS6782	226	19.2259	2.38625	0.124116		#DIV/0!	28	ER stress
28	ER stress	227	7242	Lo-2	CS6786	227	18.8441	2.79544	0.148346		#DIV/0!	28	ER stress
28	ER stress	228	7244	Mnz-0	CS6794	228	18.1997	2.02986	0.111533		#DIV/0!	28	ER stress
28	ER stress	229	7245	Ma-0	CS6789	229	16.3855	1.34042	0.081805		#DIV/0!	28	ER stress
28	ER stress	230	7250	Me-0	CS1364	230	19.117	5.62788	0.294392		#DIV/0!	28	ER stress
28	ER stress	231	7255	Mh-0	CS6792	231	22.5347	2.16869	0.0962377		#DIV/0!	28	ER stress
29	ER stress					Col-0	25.4887	7.08558	0.277989	0.277989	#DIV/0!	29	ER stress
29	ER stress	232	7256	Mh-1	CS6793	232	21.6121	1.92933	0.089271		#DIV/0!	29	ER stress
29	ER stress	233	7258	Nw-0	CS6811	233	23.5758	7.10706	0.301456		#DIV/0!	29	ER stress
29	ER stress	234	7260	Nw-2	CS6813	234	22.7531	4.2381	0.186264		#DIV/0!	29	ER stress
29	ER stress	235	7262	Nw-4	CS6815	235	23.8417	3.36321	0.141065		#DIV/0!	29	ER stress
29	ER stress	236	7263	Nz1	CS22661	236	16.6743	2.92583	0.175469		#DIV/0!	29	ER stress
29	ER stress	237	7265	Nd-0	CS6803	237	15.6246	3.85756	0.246889		#DIV/0!	29	ER stress
29	ER stress	238	7268	Np-0	CS6806	238	15.6986	4.56185	0.290589		#DIV/0!	29	ER stress
30	ER stress					Col-0	27.1093	4.68767	0.172917	0.172917	#DIV/0!	30	ER stress
30	ER stress	239	7270	Nok-1	CS6808	239	13.7157	1.18944	0.0867216		#DIV/0!	30	ER stress
30	ER stress	240	7275	No-0	CS3081	240	16.1663	3.9433	0.24392		#DIV/0!	30	ER stress
30	ER stress	241	7276	Ob-0	CS6816	241	16.6232	2.16719	0.130371		#DIV/0!	30	ER stress
30	ER stress	242	7277	Ob-1	CS6817	242	16.087	2.65581	0.16509		#DIV/0!	30	ER stress
30	ER stress	243	7280	Old-1	CS6820	243	14.1261	1.44097	0.102008		#DIV/0!	30	ER stress
30	ER stress	244	7281	Old-2	CS6821	244	12.1469	1.41931	0.116845		#DIV/0!	30	ER stress
30	ER stress	245	7282	Or-0	CS6822	245	9.05417	1.13667	0.125541		#DIV/0!	30	ER stress
31	ER stress					Col-0	18.387	3.86829	0.210382	0.210382	#DIV/0!	31	ER stress
31	ER stress	246	7283	Ors-1	CS22672	246	15.3361	0.939444	0.061257		#DIV/0!	31	ER stress
31	ER stress	247	7284	Ors-2	CS22673	247	16.7504	0.932857	0.0556916		#DIV/0!	31	ER stress
31	ER stress	248	7287	Ove-0	CS6823	248	15.5497	2.095	0.134729		#DIV/0!	31	ER stress
31	ER stress	249	7291	Pa-2	CS6826	249	12.7629	1.44944	0.113567		#DIV/0!	31	ER stress
31	ER stress	250	7292	Pa-3	CS6827	250	14.2511	2.29252	0.160866		#DIV/0!	31	ER stress
31	ER stress	251	7296	Petergof	CS926	251	17.5928	1.5456	0.0878541		#DIV/0!	31	ER stress
31	ER stress	252	7297	Pf-0	CS6831	252	13.7959	2.6645	0.193137		#DIV/0!	31	ER stress
32	ER stress					Col-0	28.5469	10.5622	0.369995	0.369995	#DIV/0!	32	ER stress
32	ER stress	253	7299	Pi-2	CS6833	253	20.1619	2.59495	0.128705		#DIV/0!	32	ER stress
32	ER stress	254	7300	Pla-0	CS6834	254	17.4743	4.28124	0.245001		#DIV/0!	32	ER stress
32	ER stress	255	7301	Pla-1	CS6835	255	16.5741	1.93217	0.116578		#DIV/0!	32	ER stress
32	ER stress	256	7303	Pla-3	CS6836	256	16.2744	3.25	0.1997		#DIV/0!	32	ER stress
32	ER stress	257	7305	Pt-0	CS6843	257	18.1902	2.63952	0.145107		#DIV/0!	32	ER stress
32	ER stress	258	7306	Pog-0	CS6842	258	16.2322	1.388	0.0855093		#DIV/0!	32	ER stress
32	ER stress	259	7307	Pn-0	CS6838	259	17.3077	3.44996	0.199331		#DIV/0!	32	ER stress
33	ER stress					Col-0	25.2254	13.334	0.528593	0.528593	#DIV/0!	33	ER stress
33	ER stress	260	7309	Po-1	CS6840	260	15.868	3.12746	0.197092		#DIV/0!	33	ER stress
33	ER stress	261	7310	Pr-0	CS6841	261	15.3687	2.36433	0.153841		#DIV/0!	33	ER stress
33	ER stress	262	7316	Rhen-1	CS22536	262	15.3801	3.09639	0.201325		#DIV/0!	33	ER stress
33	ER stress	263	7320	Rou-0	CS6847	263	9.03392	4.00004	0.44278		#DIV/0!	33	ER stress
33	ER stress	264	7323	Rubezhnoe-1	CS927	264	15.8404	4.90226	0.309478		#DIV/0!	33	ER stress
33	ER stress	265	7328	Sf-2	CS6857	265	18.5838	4.01744	0.21618		#DIV/0!	33	ER stress
33	ER stress	266	7330	Sapporo-0	CS22456	266	14.8885	3.18382	0.213845		#DIV/0!	33	ER stress
34	ER stress					Col-0	24.7034	7.23043	0.292689	0.292689	#DIV/0!	34	ER stress
34	ER stress	267	7331	Sh-0	CS6860	267	29.6793	6.22752	0.209827		#DIV/0!	34	ER stress
34	ER stress	268	7333	Sei-0	CS6853	268	16.518	5.04607	0.305489		#DIV/0!	34	ER stress
34	ER stress	269	7337	Si-0	CS6861	269	20.9583	3.56429	0.170065		#DIV/0!	34	ER stress
34	ER stress	270	7340	Sav-0	CS6856	270	14.6006	2.74111	0.18774		#DIV/0!	34	ER stress
34	ER stress	271	7343	Sp-0	CS6862	271	17.7041	3.76313	0.212557		#DIV/0!	34	ER stress
34	ER stress	272	7344	Sg-1	CS6858	272	16.2312	4.31333	0.265743		#DIV/0!	34	ER stress
34	ER stress	273	7346	Ste-0	CS6864	273	14.5067	3.1853	0.219575		#DIV/0!	34	ER stress
35	ER stress					Col-0	26.9695	8.11136	0.300761	0.300761	#DIV/0!	35	ER stress
35	ER stress	274	7351	Ty-0	CS6878	274	13.3165	4.38844	0.329549		#DIV/0!	35	ER stress
35	ER stress	275	7352	Te-0	CS6918	275	15.9271	2.82772	0.177541		#DIV/0!	35	ER stress
35	ER stress	276	7353	Tha-1	CS22537	276	13.8731	2.54867	0.183713		#DIV/0!	35	ER stress
35	ER stress	277	7376	Tu-1	CS6876	277	21.8647	5.88837	0.26931		#DIV/0!	35	ER stress
35	ER stress	278	7381	Uk-4	CS6882	278	17.121	3.92426	0.229208		#DIV/0!	35	ER stress
35	ER stress	279	7382	Utrecht	CS6150	279	21.5902	1.47122	0.0681432		#DIV/0!	35	ER stress
35	ER stress	280	7384	Ven-1	CS22538	280	20.2579	3.55732	0.175601		#DIV/0!	35	ER stress
36	ER stress					Col-0	26.7384	7.21013	0.269655	0.269655	#DIV/0!	36	ER stress
36	ER stress	281	7386	Vi-0	CS6883	281	16.2704	2.81856	0.173232		#DIV/0!	36	ER stress
36	ER stress	282	7390	Wag-3	CS22542	282	15.2059	2.51028	0.165086		#DIV/0!	36	ER stress
36	ER stress	283	7391	Wag-4	CS22543	283	17.7269	0.89125	0.0502767		#DIV/0!	36	ER stress
36	ER stress	284	7394	Wa-1	CS6885	284	22.9748	2.85472	0.124255		#DIV/0!	36	ER stress
36	ER stress	285	7397	Ws	CS915	285	19.187	1.69278	0.0882251		#DIV/0!	36	ER stress
36	ER stress	286	7403	Wei-1	CS6925	286	19.2276	4.34875	0.226172		#DIV/0!	36	ER stress
36	ER stress	287	7404	Wc-1	CS6886	287	16.5813	2.03558	0.122764		#DIV/0!	36	ER stress
37	ER stress					Col-0	25.0387	7.03889	0.281121	0.281121	#DIV/0!	37	ER stress
37	ER stress	288	7405	Wc-2	CS6887	288	17.5897	1.51464	0.0861096		#DIV/0!	37	ER stress
37	ER stress	289	7406	Wt-1	CS6892	289	18.7361	2.28017	0.121699		#DIV/0!	37	ER stress
37	ER stress	290	7408	Wt-3	CS6894	290	16.6723	1.08685	0.065189		#DIV/0!	37	ER stress
37	ER stress	291	7411	Wl-0	CS6920	291	21.5291	1.69122	0.0785553		#DIV/0!	37	ER stress
37	ER stress	292	7413	Wil-2	CS6889	292	19.6318	1.84	0.0937256		#DIV/0!	37	ER stress
37	ER stress	293	7418	Zu-1	CS6903	293	10.3658	2.27583	0.219551		#DIV/0!	37	ER stress
37	ER stress	294	7423	Jl-2	CS6744	294	14.2412	1.6375	0.114983		#DIV/0!	37	ER stress
38	ER stress					Col-0	22.7727	6.92455	0.304072	0.304072	#DIV/0!	38	ER stress
38	ER stress	295	7425	Jl-4	CS6746	295	14.5706	2.15631	0.14799		#DIV/0!	38	ER stress
38	ER stress	296	7430	Nc-1	CS6802	296	15.7678	1.69257	0.107344		#DIV/0!	38	ER stress
38	ER stress	297	7438	N13	CS22491	297	11.6075	3.21617	0.277075		#DIV/0!	38	ER stress
38	ER stress	298	7446	N4	CS22482	298	8.48633	3.26575	0.384825		#DIV/0!	38	ER stress
38	ER stress	299	7449	N7	CS22485	299	15.3443	3.101	0.202095		#DIV/0!	38	ER stress
38	ER stress	300	7457	Rld-2	CS6927	300	15.4232	3.44389	0.223293		#DIV/0!	38	ER stress
38	ER stress	301	7461	H55	CS923	301	11.3756	2.50685	0.22037		#DIV/0!	38	ER stress
39	ER stress					Col-0	24.652	7.65448	0.310501	0.310501	#DIV/0!	39	ER stress
39	ER stress	302	7462	Je54	CS924	302	16.1051	1.91833	0.119113		#DIV/0!	39	ER stress
39	ER stress	303	7479	PHW-10	CS6055	303	20.1082	3.51178	0.174644		#DIV/0!	39	ER stress
39	ER stress	304	7482	PHW-13	CS6060	304	18.4324	3.92161	0.212756		#DIV/0!	39	ER stress
39	ER stress	305	7483	PHW-14	CS6061	305	12.2432	3.58889	0.293134		#DIV/0!	39	ER stress
39	ER stress	306	7490	PHW-20	CS6071	306	9.06889	2.95333	0.325655		#DIV/0!	39	ER stress
39	ER stress	307	7492	PHW-22	CS6075	307	9.43139	1.95944	0.207758		#DIV/0!	39	ER stress
39	ER stress	308	7498	PHW-28	CS6083	308	17.6771	4.742	0.268257		#DIV/0!	39	ER stress
40	ER stress					Col-0	21.9333	8.89067	0.40535	0.40535	#DIV/0!	40	ER stress
40	ER stress	309	7502	PHW-31	CS6088	309	10.2998	2.56789	0.249314		#DIV/0!	40	ER stress
40	ER stress	310	7504	PHW-33	CS6092	310	14.8782	2.18	0.146523		#DIV/0!	40	ER stress
40	ER stress	311	7507	PHW-36	CS6098	311	14.2933	2.09	0.146223		#DIV/0!	40	ER stress
40	ER stress	312	7508	PHW-37	CS6099	312	12.122	1.67333	0.138041		#DIV/0!	40	ER stress
40	ER stress	313	7514	RRS-7	CS22564	313	18.0497	2.53457	0.140422		#DIV/0!	40	ER stress
40	ER stress	314	7515	RRS-10	CS22565	314	12.8184	2.07257	0.161687		#DIV/0!	40	ER stress
40	ER stress	315	7520	Lp2-2	CS22594	315	17.9444	3.6767	0.204894		#DIV/0!	40	ER stress
41	ER stress					Col-0	25.1733	7.66267	0.304397	0.304397	#DIV/0!	41	ER stress
41	ER stress	316	7521	Lp2-6	CS22595	316	13.3697	1.00319	0.0750351		#DIV/0!	41	ER stress
41	ER stress	317	7523	Pna-17	CS22570	317	13.575	1.28333	0.0945365		#DIV/0!	41	ER stress
41	ER stress	318	7524	Rmx-A02	CS22568	318	14.8689	2.28143	0.153436		#DIV/0!	41	ER stress
41	ER stress	319	7526	Pna-10	CS22571	319	5.30236	1.88844	0.356152		#DIV/0!	41	ER stress
41	ER stress	320	8213	Pro-0	CS22649	320	15.4344	1.6325	0.10577		#DIV/0!	41	ER stress
41	ER stress	321	8214	Gy-0	CS22631	321	8.29778	2.78833	0.336034		#DIV/0!	41	ER stress
41	ER stress	322	8215	Fei-0	CS22645	322	12.5967	1.32417	0.10512		#DIV/0!	41	ER stress
42	ER stress					Col-0	16.8697	5.41733	0.321129	0.321129	#DIV/0!	42	ER stress
42	ER stress	323	8222	Lis-2	CS76170	323	16.4302	3.98172	0.242342		#DIV/0!	42	ER stress
42	ER stress	324	8234	Gul1-2	CS76138	324	8.74533	2.49767	0.2856		#DIV/0!	42	ER stress
42	ER stress	325	8235	Hod	CS76141	325	8.99056	2.60905	0.290199		#DIV/0!	42	ER stress
42	ER stress	326	8236	HSm	CS76146	326	17.2081	2.18375	0.126903		#DIV/0!	42	ER stress
42	ER stress	327	8239	KÃƒÂ¶ln	CS6003	327	10.5376	1.61816	0.153561		#DIV/0!	42	ER stress
42	ER stress	328	8240	Kulturen-1	CS76156	328	10.5097	1.83026	0.174149		#DIV/0!	42	ER stress
42	ER stress	329	8241	Liarum	CS76166	329	13.9301	3.06519	0.22004		#DIV/0!	42	ER stress
43	ER stress					Col-0	21.2774	5.30867	0.249498	0.249498	#DIV/0!	43	ER stress
43	ER stress	330	8245	Seattle-0	CS6187	330	11.8015	2.20802	0.187096		#DIV/0!	43	ER stress
43	ER stress	331	8254	Ang-0	CS949	331	7.63103	1.29167	0.169265		#DIV/0!	43	ER stress
43	ER stress	332	8264	Bla-1	CS971	332	15.031	3.50074	0.232901		#DIV/0!	43	ER stress
43	ER stress	333	8270	Bs-1	CS997	333	16.5344	3.38848	0.204935		#DIV/0!	43	ER stress
43	ER stress	334	8271	Bu-0	CS1007	334	18.0185	5.72172	0.317547		#DIV/0!	43	ER stress
43	ER stress	335	8274	Can-0	CS1065	335	9.08867	1.74544	0.192046		#DIV/0!	43	ER stress
43	ER stress	336	8275	Cen-0	CS1067	336	9.21178	2.24794	0.244029		#DIV/0!	43	ER stress
44	ER stress					Col-0	9.10943	2.38393	0.261699	0.261699	#DIV/0!	44	ER stress
44	ER stress	337	8290	En-1	CS1137	337	5.39778	1.47075	0.272473		#DIV/0!	44	ER stress
44	ER stress	338	8296	Gd-1	CS1185	338	7.33589	1.95915	0.267064		#DIV/0!	44	ER stress
44	ER stress	339	8300	Gr-1	CS1199	339	5.70764	1.6581	0.290504		#DIV/0!	44	ER stress
44	ER stress	340	8304	Hi-0	CS1227	340	4.22064	0.941111	0.222978		#DIV/0!	44	ER stress
44	ER stress	341	8310	Hs-0	CS1237	341	7.33475	0.601667	0.0820296		#DIV/0!	44	ER stress
44	ER stress	342	8311	In-0	CS1239	342	7.22833	1.11244	0.153901		#DIV/0!	44	ER stress
44	ER stress	343	8312	Is-0	CS1241	343	6.55517	1.46167	0.222979		#DIV/0!	44	ER stress
45	ER stress					Col-0	7.87785	2.201	0.279391	0.279391	#DIV/0!	45	ER stress
45	ER stress	344	8313	Jm-0	CS1259	344	9.14	1.07917	0.118071		#DIV/0!	45	ER stress
45	ER stress	345	8314	Ka-0	CS1267	345	6.46956	1.11792	0.172797		#DIV/0!	45	ER stress
45	ER stress	346	8323	Lc-0	CS1307	346	3.46152	0.808294	0.233508		#DIV/0!	45	ER stress
45	ER stress	347	8325	Lip-0	CS1337	347	8.7387	1.18833	0.135985		#DIV/0!	45	ER stress
45	ER stress	348	8326	Lis-1	CS76169	348	6.41077	0.72437	0.112993		#DIV/0!	45	ER stress
45	ER stress	349	8329	Lm-2	CS1345	349	6.31167	0.778889	0.123405		#DIV/0!	45	ER stress
45	ER stress	350	8334	Lu-1	CS1353	350	6.69367	1.41719	0.21172		#DIV/0!	45	ER stress
46	ER stress					Col-0	25.5609	6.72333	0.263032	0.263032	#DIV/0!	46	ER stress
46	ER stress	351	8337	Mir-0	CS1379	351	16.6048	4.39028	0.264399		#DIV/0!	46	ER stress
46	ER stress	352	8343	Na-1	CS1385	352	19.9411	9.09	0.455842		#DIV/0!	46	ER stress
46	ER stress	353	8348	Nw-0	CS1409	353	21.1033	4.11148	0.194826		#DIV/0!	46	ER stress
46	ER stress	354	8353	Pa-1	CS1439	354	15.9164	3.5619	0.223788		#DIV/0!	46	ER stress
46	ER stress	355	8354	Per-1	CS1445	355	18.8536	4.74786	0.251828		#DIV/0!	46	ER stress
46	ER stress	356	8357	Pla-0	CS1459	356	13.4898	3.99417	0.296088		#DIV/0!	46	ER stress
46	ER stress	357	8365	Rak-2	CS1485	357	20.2074	4.54815	0.225073		#DIV/0!	46	ER stress
47	ER stress					Col-0	23.4443	5.75333	0.245405	0.245405	#DIV/0!	47	ER stress
47	ER stress	358	8366	Rd-0	CS1482	358	18.0514	4.28926	0.237614		#DIV/0!	47	ER stress
47	ER stress	359	8374	Rsch-4	CS1494	359	19.7971	4.94028	0.249545		#DIV/0!	47	ER stress
47	ER stress	360	8378	Sap-0	CS1507	360	11.713	2.26528	0.193399		#DIV/0!	47	ER stress
47	ER stress	361	8387	St-0	CS1535	361	14.7833	2.23704	0.151322		#DIV/0!	47	ER stress
47	ER stress	362	8388	Stw-0	CS1539	362	21.6563	2.76389	0.127625		#DIV/0!	47	ER stress
47	ER stress	363	8389	Ta-0	CS1549	363	23.0722	1.345	0.0582952		#DIV/0!	47	ER stress
47	ER stress	364	8411	Rd-0	CS1483	364	19.167	4.1325	0.215605		#DIV/0!	47	ER stress
48	ER stress					Col-0	22.6622	5.81533	0.256609	0.256609	#DIV/0!	48	ER stress
48	ER stress	365	8412	Sav-0	CS1515	365	17.3919	3.32512	0.191188		#DIV/0!	48	ER stress
48	ER stress	366	8419	Wil-1	CS1595	366	15.5716	1.20734	0.077535		#DIV/0!	48	ER stress
48	ER stress	367	8420	Kelsterbach-4	CS6041	367	14.5873	2.72565	0.186851		#DIV/0!	48	ER stress
48	ER stress	368	8424	Kas-2	CS6751	368	10.2739	3.90548	0.380135		#DIV/0!	48	ER stress
48	ER stress	369	8430	Lisse	CS6033	369	13.2481	3.156	0.238223		#DIV/0!	48	ER stress
48	ER stress	370	8610	11ME1.32	CS76083	370	10.4704	1.51158	0.144368		#DIV/0!	48	ER stress
48	ER stress	371	8692	328PNA054	CS76085	371	14.275	0.69	0.0483363		#DIV/0!	48	ER stress
49	ER stress					Col-0	23.452	6.80019	0.289962	0.289962	#DIV/0!	49	ER stress
49	ER stress	372	8796	11PNA4.101	CS76084	372	6.15667	1.88	0.30536		#DIV/0!	49	ER stress
49	ER stress	373	9104	Lag1-6	CS22742	373	12.3447	2.54119	0.205853		#DIV/0!	49	ER stress
49	ER stress	374	9165	Truk-5	CS22803	374	24.1161	3.9025	0.161821		#DIV/0!	49	ER stress
49	ER stress	375	9300	Edinburgh-3	CS28960	375	9.178	0.860889	0.0937992		#DIV/0!	49	ER stress
49	ER stress	376	9301	Edinburgh-4	CS28961	376	9.21517	1.27222	0.138057		#DIV/0!	49	ER stress
49	ER stress	377	9302	Edinburgh-5	CS28962	377	12.9519	1.27556	0.0984837		#DIV/0!	49	ER stress
49	ER stress	378	9305	Edinburgh-8	CS28965	378	7.27131	1.46526	0.201512		#DIV/0!	49	ER stress
50	ER stress					Col-0	24.6105	5.37565	0.218429	0.218429	#DIV/0!	50	ER stress
50	ER stress	379	9308	Ullapool-3	CS28968	379	6.5125	1.59528	0.244956		#DIV/0!	50	ER stress
50	ER stress	380	9309	Ullapool-4	CS28969	380	9.72756	2.13617	0.2196		#DIV/0!	50	ER stress
50	ER stress	381	9454	Ste 3	CS76232	381	18.8958	3.52814	0.186715		#DIV/0!	50	ER stress
50	ER stress	382	6957	Pu2-8		382	18.1882	2.02889	0.11155		#DIV/0!	50	ER stress
50	ER stress	1	1	ALL1-2	CS76089	1	19.953	3.87475	0.194194		#DIV/0!	50	ER stress
50	ER stress	2	2	ALL1-3	CS76090	2	13.5119	2.94124	0.217678		#DIV/0!	50	ER stress
50	ER stress	3	15	BUI	CS76104	3	18.8343	2.96977	0.157679		#DIV/0!	50	ER stress
51	ER stress					Col-0	25.985	6.68567	0.257289	0.257289	#DIV/0!	51	ER stress
51	ER stress	4	23	CAM-16	CS76107	4	8.87122	2.175	0.245175		#DIV/0!	51	ER stress
51	ER stress	5	66	CAM-61	CS76108	5	17.1061	3.32417	0.194326		#DIV/0!	51	ER stress
51	ER stress	6	78	CLE-6	CS76112	6	23.1528	4.37206	0.188835		#DIV/0!	51	ER stress
51	ER stress	7	81	CUR-3	CS76115	7	20.979	3.43556	0.163762		#DIV/0!	51	ER stress
51	ER stress	8	91	JEA	CS76148	8	21.5293	3.0575	0.142016		#DIV/0!	51	ER stress
51	ER stress	9	94	LAC-3	CS76157	9	19.1933	4.86	0.253213		#DIV/0!	51	ER stress
51	ER stress	10	96	LAC-5	CS76158	10	19.3752	2.40611	0.124185		#DIV/0!	51	ER stress

## Sheet: Fig. 1c
Measurement	Genotype	Experiment	Plate	unique_plate	Tm Dose	Tm/DMSO %		%
1	Col-0	1	1	1	25	56.0129		Source	DF	DFDEN	F-ratio	P-value
2	Est-0	1	1	1	25	18.1713		Genotype	2	80	573	<0.0001
3	Na-1	1	1	1	25	90.8304		Tm_Dose	1	38	444	<0.0001
4	Col-0	1	2	2	25	51.7928		Genotype*TM_Dose	1	80	64	<0.0001
5	Est-0	1	2	2	25	12.5749
6	Na-1	1	2	2	25	95.1603		Random Factors	Variance Component		Wald P-value
7	Col-0	1	3	3	25	52.5865		Experiment	15.94		0.3746
8	Est-0	1	3	3	25	15.7366		Plate(Experiment)	8.94		0.1258
9	Na-1	1	3	3	25	93.12		Residual	43.46
10	Col-0	1	1	4	50	20.0239
11	Est-0	1	1	4	50	6.31313
12	Na-1	1	1	4	50	31.7553
13	Col-0	1	2	5	50	21.7057		Tukeys HSD test
14	Est-0	1	2	5	50	5.78642
15	Na-1	1	2	5	50	26.6254								Lsmean	Std. Err
16	Col-0	1	3	6	50	20.9046		25,Na-1	A					86.4714	2.83
17	Est-0	1	3	6	50	7.99464		25,Col-0		B				58.4885	2.83
18	Na-1	1	3	6	50	26.3902		50,Na-1			C			40.0286	2.83
19	Col-0	2	1	7	25	59.6546		50,Col-0				D		24.5579	2.83
20	Est-0	2	1	7	25	26.4703		25,Est-0				D		21.6608	2.83
21	Na-1	2	1	7	25	82.2517		50,Est-0					E	7.54163	2.83
22	Col-0	2	2	8	25	48.8462
23	Est-0	2	2	8	25	25.8182
24	Na-1	2	2	8	25	78.1818
25	Col-0	2	3	9	25	60.076
26	Est-0	2	3	9	25	18.7938
27	Na-1	2	3	9	25	93.4433
28	Col-0	2	4	10	25	71.7933
29	Est-0	2	4	10	25	22.4046
30	Na-1	2	4	10	25	77.3756
31	Col-0	2	5	11	25	72.6192
32	Est-0	2	5	11	25	20.3676
33	Na-1	2	5	11	25	98.0854
34	Col-0	2	6	12	25	45.6514
35	Est-0	2	6	12	25	18.3873
36	Na-1	2	6	12	25	91.323
37	Col-0	2	7	13	25	52.0325
38	Est-0	2	7	13	25	21.9573
39	Na-1	2	7	13	25	79.509
40	Col-0	2	8	14	25	70.5686
41	Est-0	2	8	14	25	22.1264
42	Na-1	2	8	14	25	96.6449
43	Col-0	2	9	15	25	51.458
44	Est-0	2	9	15	25	19.0621
45	Na-1	2	9	15	25	91.6026
46	Col-0	2	1	16	50	19.0444
47	Est-0	2	1	16	50	9.64937
48	Na-1	2	1	16	50	31.1446
49	Col-0	2	2	17	50	18.3687
50	Est-0	2	2	17	50	10.8724
51	Na-1	2	2	17	50	33.4409
52	Col-0	2	3	18	50	16.538
53	Est-0	2	3	18	50	8.05099
54	Na-1	2	3	18	50	35.9268
55	Col-0	2	4	19	50	20.1079
56	Est-0	2	4	19	50	7.60682
57	Na-1	2	4	19	50	29.4678
58	Col-0	2	5	20	50	20.6405
59	Est-0	2	5	20	50	10.1324
60	Na-1	2	5	20	50	31.6715
61	Col-0	2	6	21	50	21.4056
62	Est-0	2	6	21	50	6.95175
63	Na-1	2	6	21	50	33.5261
64	Col-0	2	7	22	50	15.6263
65	Est-0	2	7	22	50	7.95017
66	Na-1	2	7	22	50	32.0432
67	Col-0	2	8	23	50	25.1408
68	Est-0	2	8	23	50	5.36513
69	Na-1	2	8	23	50	32.8055
70	Col-0	2	9	24	50	22.7565
71	Est-0	2	9	24	50	7.27164
72	Na-1	2	9	24	50	33.4183
73	Col-0	3	1	25	25	69.0432
74	Est-0	3	1	25	25	33.327
75	Na-1	3	1	25	25	85.3259
76	Col-0	3	2	26	25	59.3541
77	Est-0	3	2	26	25	19.2686
78	Na-1	3	2	26	25	90.9796
79	Col-0	3	3	27	25	57.855
80	Est-0	3	3	27	25	29.5418
81	Na-1	3	3	27	25	88.8087
82	Col-0	3	4	28	25	68.6335
83	Est-0	3	4	28	25	38.7783
84	Na-1	3	4	28	25	87.052
85	Col-0	3	5	29	25	43.656
86	Est-0	3	5	29	25	19.7788
87	Na-1	3	5	29	25	72.7007
88	Col-0	3	6	30	25	49.065
89	Est-0	3	6	30	25	16.9756
90	Na-1	3	6	30	25	79.5842
91	Col-0	3	7	31	25	63.6799
92	Est-0	3	7	31	25	22.3879
93	Na-1	3	7	31	25	85.4453
94	Col-0	3	8	32	25	70.7413
95	Est-0	3	8	32	25	23.835
96	Na-1	3	8	32	25	81.5133
97	Col-0	3	9	33	25	69.9439
98	Est-0	3	9	33	25	25.9188
99	Na-1	3	9	33	25	93.7663
100	Col-0	3	1	34	50	33.4093
101	Est-0	3	1	34	50	13.0228
102	Na-1	3	1	34	50	50.2989
103	Col-0	3	2	35	50	33.9485
104	Est-0	3	2	35	50	9.11186
105	Na-1	3	2	35	50	46.6378
106	Col-0	3	3	36	50	29.727
107	Est-0	3	3	36	50	6.7044
108	Na-1	3	3	36	50	60.2694
109	Col-0	3	4	37	50	28.0901
110	Est-0	3	4	37	50	13.887
111	Na-1	3	4	37	50	52.0759
112	Col-0	3	5	38	50	25.1064
113	Est-0	3	5	38	50	7.43331
114	Na-1	3	5	38	50	45.5862
115	Col-0	3	6	39	50	26.7651
116	Est-0	3	6	39	50	5.83292
117	Na-1	3	6	39	50	53.7552
118	Col-0	3	7	40	50	38.7919
119	Est-0	3	7	40	50	7.91307
120	Na-1	3	7	40	50	55.3608
121	Col-0	3	8	41	50	36.734
122	Est-0	3	8	41	50	6.58573
123	Na-1	3	8	41	50	48.0116
124	Col-0	3	9	42	50	37.6861
125	Est-0	3	9	42	50	10.7438
126	Na-1	3	9	42	50	67.1939

## Sheet: Fig.1d
ERdj3B
	Col-0 3h	Na-1 3h	Est-0 3h	Col-0 6h	Na-1 6h	Est-0 6h
Replicate 1	3.25678	3.21035	3.91926	6.91956	4.48573	6.82097
Replicate 1	2.72027	2.9665	3.7964	6.23696	5.7631	6.48855
Replicate 1	3.27206	3.97537	3.62481	7.41562	5.01428	5.2723
Replicate 2	3.95262	4.85024	4.35741	5.65885	6.29854	9.95329
Replicate 2	3.97092	5.07124	4.03824	6.68142	7.97515	8.21384
Replicate 2	4.25179	3.7747	4.0944	8.01183	6.7018	9.76491
Replicate 3	3.81367	3.37943	3.49765	6.70817	6.28465	8.80903
Replicate 3	2.92319	2.81808	3.14846	4.31088	6.70935	9.1295
Replicate 3	5.67558	2.66924	3.57129	4.0651	7.74945	6.47491
sbzip60
	Col-0 3h	Na-1 3h	Est-0 3h	Col-0 6h	Na-1 6h	Est-0 6h
Replicate 1	29.1139	24.3629	71.9908	35.9398	45.7626	74.1209
Replicate 1	20.4148	31.6373	77.3703	37.175	52.6432	85.264
Replicate 1	23.8633	30.0215	83.8368	44.9767	45.9108	72.2328
Replicate 2	25.0247	29.2019	61.2682	21.7995	59.2092	98.3907
Replicate 2	28.6542	42.5951	55.6179	23.6181	53.435	78.2114
Replicate 2	28.9159	38.4695	56.6245	28.7393	52.4396	71.0742
Replicate 3	17.7425	29.9965	75.2733	23.6109	26.9564	56.4542
Replicate 3	17.263	22.5393	45.2957	21.8649	39.0006	63.2155
Replicate 3	26.6503	21.3882	48.4395	13.3363	23.8758	62.0548
BiP3
Replicate 1	Col-0 3h	Na-1 3h	Est-0 3h	Col-0 6h	Na-1 6h	Est-0 6h
Replicate 1	204.11	194.669	234.857	284.365	271.084	968.99
Replicate 1	106.721	218.676	212.115	284.406	318.944	1052
Replicate 2	185.622	229.826	185.595	350.325	281.567	716.495
Replicate 2	216.952	214.835	353.052	275.237	576.522	2631.04
Replicate 2	271.591	241.328	356.719	322.766	722.733	2351.24
Replicate 3	285.231	185.836	319.673	231.736	780.231	2588.44
Replicate 3	252.162	241.897	299.945	374.827	448.038	1272.73
Replicate 3	227.486	187.18	212.595	258.346	559.072	1298.94
	136.242	211.144	296.338	198.968	330.723	1285.82

## Sheet: Fig. 2d
	6 h	24 h	48 h
Replicate 1	1.51938	10.7041	15.7401
Replicate 2	1.09696	6.2541	14.5217
Replicate 3	1.08083	8.14346	14.8077

## Sheet: Fig. 3b
Measurement	Genotype	Experiment	Plate	unique_plate	Tm Dose	Tm/DMSO %			%
1	Col-0	1	1	1	15	92.0633
2	bap2	1	1	1	15	79.2156
3	ire1	1	1	1	15	13.7613			Source	DF	DFDEN	F-ratio	P-value
4	Col-0	1	2	2	15	98.694			Genotype	2	102	3872	<0.0001
5	bap2	1	2	2	15	77.9528			Tm_Dose	2	49	1489	<0.0002
6	ire1	1	2	2	15	15.3433			Genotype*TM_Dose	4	102	227	<0.0003
7	Col-0	1	3	3	15	99.4254
8	bap2	1	3	3	15	74.1209			Random Factors	Variance Component		Wald P-value
9	ire1	1	3	3	15	15.5458			Experiment	6.67		0.2318
10	Col-0	1	4	4	15	97.1034			Plate(Experiment)	1.77		0.3454
11	bap2	1	4	4	15	73.5904			Residual	14.36
12	ire1	1	4	4	15	14.043
13	Col-0	1	5	5	15	95.3592
14	bap2	1	5	5	15	75.245
15	ire1	1	5	5	15	14.1671			Tukeys HSD test
16	Col-0	1	6	6	15	95.5852											lsmean	Sterr
17	bap2	1	6	6	15	76.742			15,Col-0	A							96.2094	1.712
18	ire1	1	6	6	15	13.0747			15,bap2		B						80.7432	1.712
19	Col-0	1	1	7	25	84.5113			25,Col-0		B						80.5539	1.712
20	bap2	1	1	7	25	46.46			25,bap2			C					54.9895	1.712
21	ire1	1	1	7	25	6.38919			50,Col-0				D				35.384	1.712
22	Col-0	1	2	8	25	80.6868			50,bap2					E			20.1606	1.712
23	bap2	1	2	8	25	64.4094			15,ire1					E			16.7644	1.712
24	ire1	1	2	8	25	7.6235			25,ire1						F		7.77032	1.712
25	Col-0	1	3	9	25	79.4949			50,ire1							G	0	1.712
26	bap2	1	3	9	25	61.0736
27	ire1	1	3	9	25	6.3146
28	Col-0	1	4	10	25	74.4616
29	bap2	1	4	10	25	57.5372
30	ire1	1	4	10	25	5.70723
31	Col-0	1	5	11	25	74.4372
32	bap2	1	5	11	25	52.9474
33	ire1	1	5	11	25	5.66067
34	Col-0	1	6	12	25	77.075
35	bap2	1	6	12	25	45.9895
36	ire1	1	6	12	25	5.88523
37	Col-0	1	1	13	50	24.1379
38	bap2	1	1	13	50	17.1061
39	ire1	1	1	13	50	0
40	Col-0	1	2	14	50	29.5752
41	bap2	1	2	14	50	18.0387
42	ire1	1	2	14	50	0
43	Col-0	1	3	15	50	28.822
44	bap2	1	3	15	50	17.425
45	ire1	1	3	15	50	0
46	Col-0	1	4	16	50	27.8738
47	bap2	1	4	16	50	17.4993
48	ire1	1	4	16	50	0
49	Col-0	1	5	17	50	23.6047
50	bap2	1	5	17	50	15.7395
51	ire1	1	5	17	50	0
52	Col-0	1	6	18	50	23.6314
53	bap2	1	6	18	50	14.2304
54	ire1	1	6	18	50	0
55	Col-0	2	1	19	15	100.668
56	bap2	2	1	19	15	91.0316
57	ire1	2	1	19	15	17.3619
58	Col-0	2	2	20	15	98.9629
59	bap2	2	2	20	15	88.0521
60	ire1	2	2	20	15	20.7088
61	Col-0	2	3	21	15	97.4691
62	bap2	2	3	21	15	85.4182
63	ire1	2	3	21	15	16.9925
64	Col-0	2	4	22	15	98.5273
65	bap2	2	4	22	15	83.8608
66	ire1	2	4	22	15	14.7024
67	Col-0	2	5	23	15	98.5095
68	bap2	2	5	23	15	87.3497
69	ire1	2	5	23	15	17.0353
70	Col-0	2	6	24	15	98.0389
71	bap2	2	6	24	15	90.9949
72	ire1	2	6	24	15	22.4651
73	Col-0	2	1	25	25	90.0627
74	bap2	2	1	25	25	57.0193
75	ire1	2	1	25	25	10.0351
76	Col-0	2	2	26	25	85.9682
77	bap2	2	2	26	25	53.7386
78	ire1	2	2	26	25	8.34733
79	Col-0	2	3	27	25	86.7482
80	bap2	2	3	27	25	62.2928
81	ire1	2	3	27	25	7.52126
82	Col-0	2	4	28	25	81.7439
83	bap2	2	4	28	25	65.7366
84	ire1	2	4	28	25	8.64761
85	Col-0	2	5	29	25	86.5859
86	bap2	2	5	29	25	59.376
87	ire1	2	5	29	25	10.0858
88	Col-0	2	6	30	25	76.4316
89	bap2	2	6	30	25	47.4748
90	ire1	2	6	30	25	6.32129
91	Col-0	2	1	31	50	44.861
92	bap2	2	1	31	50	20.8488
93	ire1	2	1	31	50	0
94	Col-0	2	2	32	50	40.7008
95	bap2	2	2	32	50	23.7564
96	ire1	2	2	32	50	0
97	Col-0	2	3	33	50	38.2198
98	bap2	2	3	33	50	20.4232
99	ire1	2	3	33	50	0
100	Col-0	2	4	34	50	37.2703
101	bap2	2	4	34	50	21.8661
102	ire1	2	4	34	50	0
103	Col-0	2	5	35	50	35.6466
104	bap2	2	5	35	50	20.2795
105	ire1	2	5	35	50	0
106	Col-0	2	6	36	50	35.2369
107	bap2	2	6	36	50	18.6243
108	ire1	2	6	36	50	0
109	Col-0	3	1	37	15	97.0211
110	bap2	3	1	37	15	74.723
111	ire1	3	1	37	15	19.3837
112	Col-0	3	2	38	15	99.2723
113	bap2	3	2	38	15	83.8098
114	ire1	3	2	38	15	20.9578
115	Col-0	3	3	39	15	93.7258
116	bap2	3	3	39	15	81.0634
117	ire1	3	3	39	15	15.8992
118	Col-0	3	4	40	15	89.3195
119	bap2	3	4	40	15	73.6292
120	ire1	3	4	40	15	18.2682
121	Col-0	3	5	41	15	90.6904
122	bap2	3	5	41	15	76.9537
123	ire1	3	5	41	15	14.2542
124	Col-0	3	6	42	15	91.3336
125	bap2	3	6	42	15	79.6248
126	ire1	3	6	42	15	17.7955
127	Col-0	3	1	43	25	74.3662
128	bap2	3	1	43	25	50.9338
129	ire1	3	1	43	25	10.5487
130	Col-0	3	2	44	25	87.83
131	bap2	3	2	44	25	50.3793
132	ire1	3	2	44	25	7.99199
133	Col-0	3	3	45	25	76.288
134	bap2	3	3	45	25	55.1493
135	ire1	3	3	45	25	7.92556
136	Col-0	3	4	46	25	73.7361
137	bap2	3	4	46	25	50.558
138	ire1	3	4	46	25	8.59937
139	Col-0	3	5	47	25	79.3879
140	bap2	3	5	47	25	53.345
141	ire1	3	5	47	25	8.87264
142	Col-0	3	6	48	25	80.1553
143	bap2	3	6	48	25	55.39
144	ire1	3	6	48	25	7.38878
145	Col-0	3	1	49	50	36.0503
146	bap2	3	1	49	50	20.861
147	ire1	3	1	49	50	0
148	Col-0	3	2	50	50	44.3063
149	bap2	3	2	50	50	23.8553
150	ire1	3	2	50	50	0
151	Col-0	3	3	51	50	41.5557
152	bap2	3	3	51	50	21.8208
153	ire1	3	3	51	50	0
154	Col-0	3	4	52	50	43.8406
155	bap2	3	4	52	50	26.0021
156	ire1	3	4	52	50	0
157	Col-0	3	5	53	50	39.5587
158	bap2	3	5	53	50	24.2916
159	ire1	3	5	53	50	0
160	Col-0	3	6	54	50	42.0202
161	bap2	3	6	54	50	20.2226
162	ire1	3	6	54	50	0

## Sheet: Fig. 3d
Measurement	Genotype	Experiment	Plate	Unique_plate	Tm Dose	Tm/DMSO %		Tm/DMSO%
1	Col-0	1	1	1	15	94.114
2	bap2	1	1	1	15	66.1605
3	pBAP2::BAP2 #1	1	1	1	15	97.3697		Source	DF	DFDEN	F-ratio	P-value
4	pBAP2::BAP2 #2	1	1	1	15	89.6877		Genotype	3	153	146	<0.0001
5	Col-0	1	2	2	15	94.7258		Tm_Dose	2	49	2728	<0.0002
6	bap2	1	2	2	15	64.4055		Genotype*TM_Dose	6	153	5.51	<0.0003
7	pBAP2::BAP2 #1	1	2	2	15	92.4421
8	pBAP2::BAP2 #2	1	2	2	15	99.2712		Random Factors	Variance Component		Wald P-value
9	Col-0	1	3	3	15	96.7931		Experiment	6.86		0.3456
10	bap2	1	3	3	15	71.0985		Plate(Experiment)	0.98		0.556
11	pBAP2::BAP2 #1	1	3	3	15	92.434		Residual	25.83
12	pBAP2::BAP2 #2	1	3	3	15	94.4624
13	Col-0	1	4	4	15	92.7294
14	bap2	1	4	4	15	74.6436
15	pBAP2::BAP2 #1	1	4	4	15	96.0823		Tukeys HSD test
16	pBAP2::BAP2 #2	1	4	4	15	98.3078
17	Col-0	1	5	5	15	96.4407
18	bap2	1	5	5	15	69.324								lsmean	Std. error
19	pBAP2::BAP2 #1	1	5	5	15	98.1265		15,pBAP2::BAP2 #1	A					94.5408	1.94
20	pBAP2::BAP2 #2	1	5	5	15	94.6448		15,Col-0	A					93.6166	1.94
21	Col-0	1	6	6	15	93.1495		15,pBAP2::BAP2 #2	A					93.4898	1.94
22	bap2	1	6	6	15	76.2451		25,pBAP2::BAP2 #2		B				81.2459	1.94
23	pBAP2::BAP2 #1	1	6	6	15	93.4951		25,Col-0		B				80.5341	1.94
24	pBAP2::BAP2 #2	1	6	6	15	93.1861		25,pBAP2::BAP2 #1		B				80.3551	1.94
25	Col-0	1	1	7	25	78.6923		15,bap2		B				78.3326	1.94
26	bap2	1	1	7	25	47.1491		25,bap2			C			57.9846	1.94
27	pBAP2::BAP2 #1	1	1	7	25	71.6153		50,Col-0				D		29.4064	1.94
28	pBAP2::BAP2 #2	1	1	7	25	94.6183		50,pBAP2::BAP2 #1				D		28.7301	1.94
29	Col-0	1	2	8	25	65.5129		50,pBAP2::BAP2 #2				D		28.1702	1.94
30	bap2	1	2	8	25	47.8551		50,bap2					E	16.8922	1.94
31	pBAP2::BAP2 #1	1	2	8	25	80.0767
32	pBAP2::BAP2 #2	1	2	8	25	67.692
33	Col-0	1	3	9	25	78.5661
34	bap2	1	3	9	25	60.6311
35	pBAP2::BAP2 #1	1	3	9	25	76.5064
36	pBAP2::BAP2 #2	1	3	9	25	83.1093
37	Col-0	1	4	10	25	82.4962
38	bap2	1	4	10	25	51.3991
39	pBAP2::BAP2 #1	1	4	10	25	72.4943
40	pBAP2::BAP2 #2	1	4	10	25	79.6731
41	Col-0	1	5	11	25	77.3737
42	bap2	1	5	11	25	53.9596
43	pBAP2::BAP2 #1	1	5	11	25	77.2113
44	pBAP2::BAP2 #2	1	5	11	25	77.0538
45	Col-0	1	6	12	25	79.753
46	bap2	1	6	12	25	64.977
47	pBAP2::BAP2 #1	1	6	12	25	75.6152
48	pBAP2::BAP2 #2	1	6	12	25	67.3883
49	Col-0	1	1	13	50	31.4754
50	bap2	1	1	13	50	19.4376
51	pBAP2::BAP2 #1	1	1	13	50	33.946
52	pBAP2::BAP2 #2	1	1	13	50	27.1853
53	Col-0	1	2	14	50	31.209
54	bap2	1	2	14	50	15.7488
55	pBAP2::BAP2 #1	1	2	14	50	32.0665
56	pBAP2::BAP2 #2	1	2	14	50	30.8404
57	Col-0	1	3	15	50	25.3845
58	bap2	1	3	15	50	14.9825
59	pBAP2::BAP2 #1	1	3	15	50	27.23
60	pBAP2::BAP2 #2	1	3	15	50	25.9958
61	Col-0	1	4	16	50	24.6586
62	bap2	1	4	16	50	11.6995
63	pBAP2::BAP2 #1	1	4	16	50	25.7591
64	pBAP2::BAP2 #2	1	4	16	50	28.6602
65	Col-0	1	5	17	50	29.6322
66	bap2	1	5	17	50	18.819
67	pBAP2::BAP2 #1	1	5	17	50	26.551
68	pBAP2::BAP2 #2	1	5	17	50	30.0519
69	Col-0	1	6	18	50	36.3646
70	bap2	1	6	18	50	21.9887
71	pBAP2::BAP2 #1	1	6	18	50	37.1924
72	pBAP2::BAP2 #2	1	6	18	50	34.1613
73	Col-0	2	1	19	15	87.32
74	bap2	2	1	19	15	79.7736
75	pBAP2::BAP2 #1	2	1	19	15	97.9968
76	pBAP2::BAP2 #2	2	1	19	15	85.839
77	Col-0	2	2	20	15	95.2249
78	bap2	2	2	20	15	77.75
79	pBAP2::BAP2 #1	2	2	20	15	93.6743
80	pBAP2::BAP2 #2	2	2	20	15	82.5265
81	Col-0	2	3	21	15	92.5491
82	bap2	2	3	21	15	81.6693
83	pBAP2::BAP2 #1	2	3	21	15	91.6186
84	pBAP2::BAP2 #2	2	3	21	15	96.7816
85	Col-0	2	4	24	15	96.8324
86	bap2	2	4	24	15	81.0422
87	pBAP2::BAP2 #1	2	4	24	15	96.6121
88	pBAP2::BAP2 #2	2	4	24	15	101.601
89	Col-0	2	5	25	15	84.6495
90	bap2	2	5	25	15	76.1135
91	pBAP2::BAP2 #1	2	5	25	15	97.4742
92	pBAP2::BAP2 #2	2	5	25	15	100.785
93	Col-0	2	6	26	15	92.1102
94	bap2	2	6	26	15	63.5341
95	pBAP2::BAP2 #1	2	6	26	15	98.1451
96	pBAP2::BAP2 #2	2	6	26	15	88.9834
97	Col-0	2	1	27	25	88.5203
98	bap2	2	1	27	25	60.3019
99	pBAP2::BAP2 #1	2	1	27	25	80.5351
100	pBAP2::BAP2 #2	2	1	27	25	71.5205
101	Col-0	2	2	28	25	73.0878
102	bap2	2	2	28	25	62.8831
103	pBAP2::BAP2 #1	2	2	28	25	76.1069
104	pBAP2::BAP2 #2	2	2	28	25	72.2682
105	Col-0	2	3	29	25	71.2424
106	bap2	2	3	29	25	51.9536
107	pBAP2::BAP2 #1	2	3	29	25	76.1441
108	pBAP2::BAP2 #2	2	3	29	25	84.5445
109	Col-0	2	4	30	25	87.1446
110	bap2	2	4	30	25	59.3224
111	pBAP2::BAP2 #1	2	4	30	25	76.4788
112	pBAP2::BAP2 #2	2	4	30	25	78.9161
113	Col-0	2	5	31	25	74.7471
114	bap2	2	5	31	25	57.7089
115	pBAP2::BAP2 #1	2	5	31	25	83.9593
116	pBAP2::BAP2 #2	2	5	31	25	89.9332
117	Col-0	2	6	32	25	89.7052
118	bap2	2	6	32	25	46.3443
119	pBAP2::BAP2 #1	2	6	32	25	84.4699
120	pBAP2::BAP2 #2	2	6	32	25	73.6551
121	Col-0	2	1	33	50	25.3463
122	bap2	2	1	33	50	15.8233
123	pBAP2::BAP2 #1	2	1	33	50	22.1007
124	pBAP2::BAP2 #2	2	1	33	50	19.0481
125	Col-0	2	2	34	50	26.3576
126	bap2	2	2	34	50	19.1993
127	pBAP2::BAP2 #1	2	2	34	50	22.52
128	pBAP2::BAP2 #2	2	2	34	50	19.3039
129	Col-0	2	3	35	50	23.0574
130	bap2	2	3	35	50	18.1324
131	pBAP2::BAP2 #1	2	3	35	50	22.6388
132	pBAP2::BAP2 #2	2	3	35	50	24.9386
133	Col-0	2	4	36	50	28.1762
134	bap2	2	4	36	50	20.3354
135	pBAP2::BAP2 #1	2	4	36	50	23.5409
136	pBAP2::BAP2 #2	2	4	36	50	25.7207
137	Col-0	2	5	37	50	28.0326
138	bap2	2	5	37	50	19.038
139	pBAP2::BAP2 #1	2	5	37	50	24.4815
140	pBAP2::BAP2 #2	2	5	37	50	24.7515
141	Col-0	2	6	38	50	24.465
142	bap2	2	6	38	50	13.3527
143	pBAP2::BAP2 #1	2	6	38	50	27.7778
144	pBAP2::BAP2 #2	2	6	38	50	23.7989
145	Col-0	3	1	39	15	93.0511
146	bap2	3	1	39	15	82.889
147	pBAP2::BAP2 #1	3	1	39	15	93.7142
148	pBAP2::BAP2 #2	3	1	39	15	92.4117
149	Col-0	3	2	40	15	95.9711
150	bap2	3	2	40	15	90.0709
151	pBAP2::BAP2 #1	3	2	40	15	91.7482
152	pBAP2::BAP2 #2	3	2	40	15	92.4189
153	Col-0	3	3	41	15	94.0433
154	bap2	3	3	41	15	87.429
155	pBAP2::BAP2 #1	3	3	41	15	92.2369
156	pBAP2::BAP2 #2	3	3	41	15	91.1825
157	Col-0	3	4	42	15	96.961
158	bap2	3	4	42	15	88.1807
159	pBAP2::BAP2 #1	3	4	42	15	92.4222
160	pBAP2::BAP2 #2	3	4	42	15	91.3799
161	Col-0	3	5	43	15	93.2333
162	bap2	3	5	43	15	88.7507
163	pBAP2::BAP2 #1	3	5	43	15	92.6442
164	pBAP2::BAP2 #2	3	5	43	15	97.1467
165	Col-0	3	6	44	15	95.1996
166	bap2	3	6	44	15	90.9056
167	pBAP2::BAP2 #1	3	6	44	15	93.4975
168	pBAP2::BAP2 #2	3	6	44	15	92.1999
169	Col-0	3	1	45	25	81.4887
170	bap2	3	1	45	25	66.8262
171	pBAP2::BAP2 #1	3	1	45	25	82.1633
172	pBAP2::BAP2 #2	3	1	45	25	82.6554
173	Col-0	3	2	46	25	82.3211
174	bap2	3	2	46	25	61.844
175	pBAP2::BAP2 #1	3	2	46	25	86.2688
176	pBAP2::BAP2 #2	3	2	46	25	89.4314
177	Col-0	3	3	47	25	81.9194
178	bap2	3	3	47	25	59.5093
179	pBAP2::BAP2 #1	3	3	47	25	87.379
180	pBAP2::BAP2 #2	3	3	47	25	87.9386
181	Col-0	3	4	48	25	85.6245
182	bap2	3	4	48	25	60.3921
183	pBAP2::BAP2 #1	3	4	48	25	86.4389
184	pBAP2::BAP2 #2	3	4	48	25	83.2422
185	Col-0	3	5	49	25	85.4855
186	bap2	3	5	49	25	63.299
187	pBAP2::BAP2 #1	3	5	49	25	83.081
188	pBAP2::BAP2 #2	3	5	49	25	89.4278
189	Col-0	3	6	50	25	85.9326
190	bap2	3	6	50	25	67.3672
191	pBAP2::BAP2 #1	3	6	50	25	89.8483
192	pBAP2::BAP2 #2	3	6	50	25	89.3586
193	Col-0	3	1	51	50	25.4621
194	bap2	3	1	51	50	15.0072
195	pBAP2::BAP2 #1	3	1	51	50	25.6984
196	pBAP2::BAP2 #2	3	1	51	50	34.8155
197	Col-0	3	2	52	50	31.9603
198	bap2	3	2	52	50	15.9676
199	pBAP2::BAP2 #1	3	2	52	50	29.1096
200	pBAP2::BAP2 #2	3	2	52	50	31.0954
201	Col-0	3	3	53	50	29.6029
202	bap2	3	3	53	50	15.3285
203	pBAP2::BAP2 #1	3	3	53	50	28.8896
204	pBAP2::BAP2 #2	3	3	53	50	30.7478
205	Col-0	3	4	54	50	35.6251
206	bap2	3	4	54	50	15.7023
207	pBAP2::BAP2 #1	3	4	54	50	34.3508
208	pBAP2::BAP2 #2	3	4	54	50	30.8942
209	Col-0	3	5	55	50	36.142
210	bap2	3	5	55	50	16.3785
211	pBAP2::BAP2 #1	3	5	55	50	33.7477
212	pBAP2::BAP2 #2	3	5	55	50	34.8801
213	Col-0	3	6	56	50	36.363
214	bap2	3	6	56	50	17.1188
215	pBAP2::BAP2 #1	3	6	56	50	39.5405
216	pBAP2::BAP2 #2	3	6	56	50	30.1741

## Sheet: Fig. 3e
Measurement	Genotype	Experiment	Plate	Unique_plate	Tm Dose	Tm/DMSO %		Tm/DMSO%
1	Col-0	1	1	1	15	102.016
2	bap2	1	1	1	15	87.1824
3	pBAP2::BAP2N67S #1	1	1	1	15	87.3463		Source	DF	DFDEN	F-ratio	P-value
4	pBAP2::BAP2N67S #2	1	1	1	15	85.5724		Genotype	3	153	218	<0.0001
5	Col-0	1	2	2	15	90.3029		Tm_Dose	2	49	1109	<0.0001
6	bap2	1	2	2	15	82.8702		Genotype*TM_Dose	6	153	13.9	<0.0001
7	pBAP2::BAP2N67S #1	1	2	2	15	86.6614
8	pBAP2::BAP2N67S #2	1	2	2	15	86.507		Random Factors	Variance Component		Wald P-value
9	Col-0	1	3	3	15	90.9028		Experiment	6.84
10	bap2	1	3	3	15	74.8308		Plate(Experiment)	12.73
11	pBAP2::BAP2N67S #1	1	3	3	15	81.3227		Residual	20.82
12	pBAP2::BAP2N67S #2	1	3	3	15	87.8617
13	Col-0	1	4	4	15	94.5209
14	bap2	1	4	4	15	82.8885
15	pBAP2::BAP2N67S #1	1	4	4	15	81.8253		Tukeys HSD test
16	pBAP2::BAP2N67S #2	1	4	4	15	81.7332
17	Col-0	1	5	5	15	88.5036
18	bap2	1	5	5	15	78.404								lsmean	Std. error
19	pBAP2::BAP2N67S #1	1	5	5	15	69.4764		15,Col-0	A					95.5057	2.03
20	pBAP2::BAP2N67S #2	1	5	5	15	67.9286		15,pBAP2::BAP2N67S #2		B				84.916	2.03
21	Col-0	1	6	6	15	93.0898		15,pBAP2::BAP2N67S #1		B				84.4713	2.03
22	bap2	1	6	6	15	74.5628		25,Col-0		B				83.2805	2.03
23	pBAP2::BAP2N67S #1	1	6	6	15	80.8255		15,bap2		B				82.4845	2.03
24	pBAP2::BAP2N67S #2	1	6	6	15	86.5746		25,pBAP2::BAP2N67S #2			C			56.9448	2.03
25	Col-0	1	1	7	25	93.2025		25,pBAP2::BAP2N67S #1			C			56.5486	2.03
26	bap2	1	1	7	25	64.6979		25,bap2			C			55.0684	2.03
27	pBAP2::BAP2N67S #1	1	1	7	25	69.4589		50,Col-0				D		33.3406	2.03
28	pBAP2::BAP2N67S #2	1	1	7	25	64.7097		50,pBAP2::BAP2N67S #2					E	17.2817	2.03
29	Col-0	1	2	8	25	76.7273		50,bap2					E	17.0013	2.03
30	bap2	1	2	8	25	59.6859		50,pBAP2::BAP2N67S #1					E	16.9844	2.03
31	pBAP2::BAP2N67S #1	1	2	8	25	66.3391
32	pBAP2::BAP2N67S #2	1	2	8	25	61.493
33	Col-0	1	3	9	25	84.6453
34	bap2	1	3	9	25	61.4119
35	pBAP2::BAP2N67S #1	1	3	9	25	62.391
36	pBAP2::BAP2N67S #2	1	3	9	25	63.0701
37	Col-0	1	4	10	25	74.0974
38	bap2	1	4	10	25	64.0404
39	pBAP2::BAP2N67S #1	1	4	10	25	69.6389
40	pBAP2::BAP2N67S #2	1	4	10	25	58.9701
41	Col-0	1	5	11	25	88.6401
42	bap2	1	5	11	25	60.1454
43	pBAP2::BAP2N67S #1	1	5	11	25	59.7048
44	pBAP2::BAP2N67S #2	1	5	11	25	66.884
45	Col-0	1	6	12	25	81.1556
46	bap2	1	6	12	25	64.3983
47	pBAP2::BAP2N67S #1	1	6	12	25	59.7285
48	pBAP2::BAP2N67S #2	1	6	12	25	57.8247
49	Col-0	1	1	13	50	37.233
50	bap2	1	1	13	50	11.3915
51	pBAP2::BAP2N67S #1	1	1	13	50	12.1462
52	pBAP2::BAP2N67S #2	1	1	13	50	9.76623
53	Col-0	1	2	14	50	27.723
54	bap2	1	2	14	50	14.2972
55	pBAP2::BAP2N67S #1	1	2	14	50	13.1944
56	pBAP2::BAP2N67S #2	1	2	14	50	13.2958
57	Col-0	1	3	15	50	31.6851
58	bap2	1	3	15	50	16.8516
59	pBAP2::BAP2N67S #1	1	3	15	50	13.1298
60	pBAP2::BAP2N67S #2	1	3	15	50	14.5984
61	Col-0	1	4	16	50	27.2178
62	bap2	1	4	16	50	17.5584
63	pBAP2::BAP2N67S #1	1	4	16	50	13.9765
64	pBAP2::BAP2N67S #2	1	4	16	50	13.0782
65	Col-0	1	5	17	50	31.2472
66	bap2	1	5	17	50	9.64106
67	pBAP2::BAP2N67S #1	1	5	17	50	15.924
68	pBAP2::BAP2N67S #2	1	5	17	50	14.3118
69	Col-0	1	6	18	50	27.0693
70	bap2	1	6	18	50	18.2961
71	pBAP2::BAP2N67S #1	1	6	18	50	14.3825
72	pBAP2::BAP2N67S #2	1	6	18	50	14.9916
73	Col-0	2	1	19	15	100.46
74	bap2	2	1	19	15	83.5397
75	pBAP2::BAP2N67S #1	2	1	19	15	94.9895
76	pBAP2::BAP2N67S #2	2	1	19	15	87.3129
77	Col-0	2	2	20	15	96.2783
78	bap2	2	2	20	15	86.5258
79	pBAP2::BAP2N67S #1	2	2	20	15	93.6137
80	pBAP2::BAP2N67S #2	2	2	20	15	91.9979
81	Col-0	2	3	21	15	93.6625
82	bap2	2	3	21	15	79.705
83	pBAP2::BAP2N67S #1	2	3	21	15	88.7628
84	pBAP2::BAP2N67S #2	2	3	21	15	83.008
85	Col-0	2	4	24	15	92.714
86	bap2	2	4	24	15	74.3272
87	pBAP2::BAP2N67S #1	2	4	24	15	79.494
88	pBAP2::BAP2N67S #2	2	4	24	15	82.5457
89	Col-0	2	5	25	15	101.314
90	bap2	2	5	25	15	85.197
91	pBAP2::BAP2N67S #1	2	5	25	15	87.3405
92	pBAP2::BAP2N67S #2	2	5	25	15	86.025
93	Col-0	2	6	26	15	92.1193
94	bap2	2	6	26	15	88.7218
95	pBAP2::BAP2N67S #1	2	6	26	15	83.5306
96	pBAP2::BAP2N67S #2	2	6	26	15	80.8749
97	Col-0	2	1	27	25	88.795
98	bap2	2	1	27	25	69.3107
99	pBAP2::BAP2N67S #1	2	1	27	25	46.2156
100	pBAP2::BAP2N67S #2	2	1	27	25	62.0911
101	Col-0	2	2	28	25	80.9944
102	bap2	2	2	28	25	46.329
103	pBAP2::BAP2N67S #1	2	2	28	25	64.721
104	pBAP2::BAP2N67S #2	2	2	28	25	56.7992
105	Col-0	2	3	29	25	83.1674
106	bap2	2	3	29	25	50.5365
107	pBAP2::BAP2N67S #1	2	3	29	25	59.4429
108	pBAP2::BAP2N67S #2	2	3	29	25	58.432
109	Col-0	2	4	30	25	84.9598
110	bap2	2	4	30	25	54.2706
111	pBAP2::BAP2N67S #1	2	4	30	25	67.4169
112	pBAP2::BAP2N67S #2	2	4	30	25	69.8582
113	Col-0	2	5	31	25	79.4222
114	bap2	2	5	31	25	56.0907
115	pBAP2::BAP2N67S #1	2	5	31	25	61.0555
116	pBAP2::BAP2N67S #2	2	5	31	25	56.3993
117	Col-0	2	6	32	25	90.8659
118	bap2	2	6	32	25	54.6404
119	pBAP2::BAP2N67S #1	2	6	32	25	57.6598
120	pBAP2::BAP2N67S #2	2	6	32	25	43.751
121	Col-0	2	1	33	50	39.091
122	bap2	2	1	33	50	23.9474
123	pBAP2::BAP2N67S #1	2	1	33	50	18.7828
124	pBAP2::BAP2N67S #2	2	1	33	50	25.9942
125	Col-0	2	2	34	50	37.3051
126	bap2	2	2	34	50	21.9415
127	pBAP2::BAP2N67S #1	2	2	34	50	24.0515
128	pBAP2::BAP2N67S #2	2	2	34	50	23.9293
129	Col-0	2	3	35	50	42.936
130	bap2	2	3	35	50	19.9736
131	pBAP2::BAP2N67S #1	2	3	35	50	23.5921
132	pBAP2::BAP2N67S #2	2	3	35	50	26.336
133	Col-0	2	4	36	50	39.8244
134	bap2	2	4	36	50	24.0212
135	pBAP2::BAP2N67S #1	2	4	36	50	24.1983
136	pBAP2::BAP2N67S #2	2	4	36	50	24.0816
137	Col-0	2	5	37	50	39.682
138	bap2	2	5	37	50	20.3179
139	pBAP2::BAP2N67S #1	2	5	37	50	25.9227
140	pBAP2::BAP2N67S #2	2	5	37	50	22.4777
141	Col-0	2	6	38	50	38.4959
142	bap2	2	6	38	50	19.9785
143	pBAP2::BAP2N67S #1	2	6	38	50	27.8323
144	pBAP2::BAP2N67S #2	2	6	38	50	18.8386
145	Col-0	3	1	39	15	100.53
146	bap2	3	1	39	15	83.1629
147	pBAP2::BAP2N67S #1	3	1	39	15	89.0937
148	pBAP2::BAP2N67S #2	3	1	39	15	90.1908
149	Col-0	3	2	40	15	102.365
150	bap2	3	2	40	15	90.8513
151	pBAP2::BAP2N67S #1	3	2	40	15	88.0049
152	pBAP2::BAP2N67S #2	3	2	40	15	80.8996
153	Col-0	3	3	41	15	101.804
154	bap2	3	3	41	15	88.9114
155	pBAP2::BAP2N67S #1	3	3	41	15	89.1162
156	pBAP2::BAP2N67S #2	3	3	41	15	87.7405
157	Col-0	3	4	42	15	92.2364
158	bap2	3	4	42	15	80.9571
159	pBAP2::BAP2N67S #1	3	4	42	15	81.5047
160	pBAP2::BAP2N67S #2	3	4	42	15	90.4255
161	Col-0	3	5	43	15	91.893
162	bap2	3	5	43	15	80.7252
163	pBAP2::BAP2N67S #1	3	5	43	15	84.3683
164	pBAP2::BAP2N67S #2	3	5	43	15	82.7581
165	Col-0	3	6	44	15	94.3899
166	bap2	3	6	44	15	81.3581
167	pBAP2::BAP2N67S #1	3	6	44	15	73.2063
168	pBAP2::BAP2N67S #2	3	6	44	15	88.5312
169	Col-0	3	1	45	25	75.2351
170	bap2	3	1	45	25	49.2937
171	pBAP2::BAP2N67S #1	3	1	45	25	50.7926
172	pBAP2::BAP2N67S #2	3	1	45	25	51.7409
173	Col-0	3	2	46	25	74.0708
174	bap2	3	2	46	25	42.577
175	pBAP2::BAP2N67S #1	3	2	46	25	45.799
176	pBAP2::BAP2N67S #2	3	2	46	25	46.8709
177	Col-0	3	3	47	25	87.106
178	bap2	3	3	47	25	49.6861
179	pBAP2::BAP2N67S #1	3	3	47	25	45.3804
180	pBAP2::BAP2N67S #2	3	3	47	25	54.2282
181	Col-0	3	4	48	25	81.7458
182	bap2	3	4	48	25	45.3848
183	pBAP2::BAP2N67S #1	3	4	48	25	45.4492
184	pBAP2::BAP2N67S #2	3	4	48	25	56.1961
185	Col-0	3	5	49	25	87.4673
186	bap2	3	5	49	25	45.0181
187	pBAP2::BAP2N67S #1	3	5	49	25	45.2207
188	pBAP2::BAP2N67S #2	3	5	49	25	43.2856
189	Col-0	3	6	50	25	86.7503
190	bap2	3	6	50	25	53.7142
191	pBAP2::BAP2N67S #1	3	6	50	25	41.4603
192	pBAP2::BAP2N67S #2	3	6	50	25	52.4019
193	Col-0	3	1	51	50	28.0835
194	bap2	3	1	51	50	14.8725
195	pBAP2::BAP2N67S #1	3	1	51	50	12.3363
196	pBAP2::BAP2N67S #2	3	1	51	50	12.839
197	Col-0	3	2	52	50	27.5492
198	bap2	3	2	52	50	11.9755
199	pBAP2::BAP2N67S #1	3	2	52	50	14.8571
200	pBAP2::BAP2N67S #2	3	2	52	50	17.6988
201	Col-0	3	3	53	50	29.2487
202	bap2	3	3	53	50	17.1118
203	pBAP2::BAP2N67S #1	3	3	53	50	14.4866
204	pBAP2::BAP2N67S #2	3	3	53	50	14.5563
205	Col-0	3	4	54	50	30.6889
206	bap2	3	4	54	50	14.4703
207	pBAP2::BAP2N67S #1	3	4	54	50	12.503
208	pBAP2::BAP2N67S #2	3	4	54	50	15.4543
209	Col-0	3	5	55	50	30.7045
210	bap2	3	5	55	50	14.0247
211	pBAP2::BAP2N67S #1	3	5	55	50	11.6286
212	pBAP2::BAP2N67S #2	3	5	55	50	14.1974
213	Col-0	3	6	56	50	34.3459
214	bap2	3	6	56	50	15.353
215	pBAP2::BAP2N67S #1	3	6	56	50	12.7746
216	pBAP2::BAP2N67S #2	3	6	56	50	14.6253

## Sheet: Fig. 4b
Measurement	Genotype	Experiment	Plate	Unique_plate	Tm Dose	Tm/DMSO %		Tm/DMSO%
1	Col-0	1	1	1	15	74.887
2	est-0	1	1	1	15	40.8886
3	pBAP2::BAP2 #1	1	1	1	15	52.1546		Source	DF	DFDEN	F-ratio	P-value
4	pBAP2::BAP2 #2	1	1	1	15	62.1144		Genotype	3	99	259	<0.0001
5	Col-0	1	2	2	15	66.4394		Tm_Dose	2	31	71	<0.0001
6	est-0	1	2	2	15	51.2444		Genotype*TM_Dose	6	99	3.35	0.0047
7	pBAP2::BAP2 #1	1	2	2	15	62.0501
8	pBAP2::BAP2 #2	1	2	2	15	77.6113		Random Factors	Variance Component		Wald P-value
9	Col-0	1	3	3	15	87.4482		Experiment	-77		0.0473
10	est-0	1	3	3	15	64.0149		Plate(Experiment)	0.47		0.8977
11	pBAP2::BAP2 #1	1	3	3	15	61.8366		Residual	48.7
12	pBAP2::BAP2 #2	1	3	3	15	66.0194
13	Col-0	1	4	4	15	68.0683
14	est-0	1	4	4	15	46.1489
15	pBAP2::BAP2 #1	1	4	4	15	75.8504		Tukeys HSD test
16	pBAP2::BAP2 #2	1	4	4	15	66.335
17	Col-0	1	5	5	15	57.5063
18	est-0	1	5	5	15	50.3724										lsmean	Std. error
19	pBAP2::BAP2 #1	1	5	5	15	67.4598		15,Col-0	A							72.7126	1.96
20	pBAP2::BAP2 #2	1	5	5	15	60.4735		25,Col-0		B						60.2858	1.96
21	Col-0	1	6	6	15	94.1061		50,Col-0		B	C					57.1549	1.96
22	est-0	1	6	6	15	52.4724		15,pBAP2::BAP2 #1		B	C					57.0242	1.96
23	pBAP2::BAP2 #1	1	6	6	15	64.1427		15,pBAP2::BAP2 #2			C					50.578	1.96
24	pBAP2::BAP2 #2	1	6	6	15	74.5563		25,pBAP2::BAP2 #1				D				39.6805	1.96
25	Col-0	1	1	7	25	67.322		50,pBAP2::BAP2 #1				D	E			34.2738	1.96
26	est-0	1	1	7	25	17.3031		25,pBAP2::BAP2 #2				D	E			34.085	1.96
27	pBAP2::BAP2 #1	1	1	7	25	26.3975		50,pBAP2::BAP2 #2					E	F		29.891	1.96
28	pBAP2::BAP2 #2	1	1	7	25	33.9309		15,est-0						F	G	21.8291	1.96
29	Col-0	1	2	8	25	65.5303		25,est-0							G	17.3367	1.96
30	est-0	1	2	8	25	30.568		50,est-0							G	14.317	1.96
31	pBAP2::BAP2 #1	1	2	8	25	33.8877
32	pBAP2::BAP2 #2	1	2	8	25	44.6052
33	Col-0	1	3	9	25	88.5216
34	est-0	1	3	9	25	25.3315
35	pBAP2::BAP2 #1	1	3	9	25	31.2003
36	pBAP2::BAP2 #2	1	3	9	25	35.0635
37	Col-0	1	4	10	25	53.0968
38	est-0	1	4	10	25	16.8633
39	pBAP2::BAP2 #1	1	4	10	25	29.378
40	pBAP2::BAP2 #2	1	4	10	25	17.8994
41	Col-0	1	5	11	25	58.9659
42	est-0	1	5	11	25	21.9364
43	pBAP2::BAP2 #1	1	5	11	25	28.7711
44	pBAP2::BAP2 #2	1	5	11	25	26.9613
45	Col-0	1	6	12	25	89.9723
46	est-0	1	6	12	25	17.8325
47	pBAP2::BAP2 #1	1	6	12	25	32.9464
48	pBAP2::BAP2 #2	1	6	12	25	35.6913
49	Col-0	1	1	13	50	27.4114
50	est-0	1	1	13	50	10.7008
51	pBAP2::BAP2 #1	1	1	13	50	17.1944
52	pBAP2::BAP2 #2	1	1	13	50	18.4766
53	Col-0	1	2	14	50	27.0979
54	est-0	1	2	14	50	12.6861
55	pBAP2::BAP2 #1	1	2	14	50	26.5336
56	pBAP2::BAP2 #2	1	2	14	50	25.4538
57	Col-0	1	3	15	50	28.1225
58	est-0	1	3	15	50	14.3866
59	pBAP2::BAP2 #1	1	3	15	50	18.101
60	pBAP2::BAP2 #2	1	3	15	50	20.712
61	Col-0	1	4	16	50	32.503
62	est-0	1	4	16	50	10.3197
63	pBAP2::BAP2 #1	1	4	16	50	25.2913
64	pBAP2::BAP2 #2	1	4	16	50	22.9288
65	Col-0	1	5	17	50	27.8968
66	est-0	1	5	17	50	15.3351
67	pBAP2::BAP2 #1	1	5	17	50	23.6404
68	pBAP2::BAP2 #2	1	5	17	50	23.9903
69	Col-0	1	6	18	50	23.8304
70	est-0	1	6	18	50	13.5349
71	pBAP2::BAP2 #1	1	6	18	50	27.3774
72	pBAP2::BAP2 #2	1	6	18	50	25.2459
73	Col-0	2	1	19	15	66.078
74	est-0	2	1	19	15	53.5514
75	pBAP2::BAP2 #1	2	1	19	15	61.8441
76	pBAP2::BAP2 #2	2	1	19	15	67.223
77	Col-0	2	2	20	15	68.1499
78	est-0	2	2	20	15	54.4447
79	pBAP2::BAP2 #1	2	2	20	15	55.4235
80	pBAP2::BAP2 #2	2	2	20	15	60.5985
81	Col-0	2	3	21	15	59.4778
82	est-0	2	3	21	15	33.2775
83	pBAP2::BAP2 #1	2	3	21	15	42.2607
84	pBAP2::BAP2 #2	2	3	21	15	40.8095
85	Col-0	2	4	24	15	61.3345
86	est-0	2	4	24	15	53.9314
87	pBAP2::BAP2 #1	2	4	24	15	53.6214
88	pBAP2::BAP2 #2	2	4	24	15	63.9561
89	Col-0	2	5	25	15	74.3303
90	est-0	2	5	25	15	42.3375
91	pBAP2::BAP2 #1	2	5	25	15	74.1957
92	pBAP2::BAP2 #2	2	5	25	15	70.7211
93	Col-0	2	6	26	15	62.3559
94	est-0	2	6	26	15	53.4744
95	pBAP2::BAP2 #1	2	6	26	15	65.9633
96	pBAP2::BAP2 #2	2	6	26	15	57.3382
97	Col-0	2	1	27	25	54.7383
98	est-0	2	1	27	25	20.4981
99	pBAP2::BAP2 #1	2	1	27	25	25.8763
100	pBAP2::BAP2 #2	2	1	27	25	37.0511
101	Col-0	2	2	28	25	45.2576
102	est-0	2	2	28	25	22.7001
103	pBAP2::BAP2 #1	2	2	28	25	32.5483
104	pBAP2::BAP2 #2	2	2	28	25	30.7305
105	Col-0	2	3	29	25	49.2608
106	est-0	2	3	29	25	21.1868
107	pBAP2::BAP2 #1	2	3	29	25	21.0708
108	pBAP2::BAP2 #2	2	3	29	25	24.2341
109	Col-0	2	4	30	25	59.2779
110	est-0	2	4	30	25	23.8088
111	pBAP2::BAP2 #1	2	4	30	25	45.0388
112	pBAP2::BAP2 #2	2	4	30	25	29.7193
113	Col-0	2	5	31	25	49.3942
114	est-0	2	5	31	25	18.8765
115	pBAP2::BAP2 #1	2	5	31	25	26.9802
116	pBAP2::BAP2 #2	2	5	31	25	30.6492
117	Col-0	2	6	32	25	36.0902
118	est-0	2	6	32	25	22.868
119	pBAP2::BAP2 #1	2	6	32	25	50.8315
120	pBAP2::BAP2 #2	2	6	32	25	26.0734
121	Col-0	2	1	33	50	36.5712
122	est-0	2	1	33	50	16.6814
123	pBAP2::BAP2 #1	2	1	33	50	27.6485
124	pBAP2::BAP2 #2	2	1	33	50	26.6551
125	Col-0	2	2	34	50	38.6057
126	est-0	2	2	34	50	20.4931
127	pBAP2::BAP2 #1	2	2	34	50	28.6478
128	pBAP2::BAP2 #2	2	2	34	50	27.8263
129	Col-0	2	3	35	50	25.7266
130	est-0	2	3	35	50	11.3839
131	pBAP2::BAP2 #1	2	3	35	50	21.6062
132	pBAP2::BAP2 #2	2	3	35	50	18.7264
133	Col-0	2	4	36	50	34.022
134	est-0	2	4	36	50	19.9289
135	pBAP2::BAP2 #1	2	4	36	50	22.8382
136	pBAP2::BAP2 #2	2	4	36	50	27.4194
137	Col-0	2	5	37	50	37.4899
138	est-0	2	5	37	50	12.9789
139	pBAP2::BAP2 #1	2	5	37	50	24.5483
140	pBAP2::BAP2 #2	2	5	37	50	23.6928
141	Col-0	2	6	38	50	23.289
142	est-0	2	6	38	50	15.7612
143	pBAP2::BAP2 #1	2	6	38	50	28.1218
144	pBAP2::BAP2 #2	2	6	38	50	19.181
145	Col-0	3	1	39	15	89.7097
146	est-0	3	1	39	15	47.4703
147	pBAP2::BAP2 #1	3	1	39	15	68.8514
148	pBAP2::BAP2 #2	3	1	39	15	60.6835
149	Col-0	3	2	40	15	90.0938
150	est-0	3	2	40	15	41.3879
151	pBAP2::BAP2 #1	3	2	40	15	86.0565
152	pBAP2::BAP2 #2	3	2	40	15	81.5079
153	Col-0	3	3	41	15	97.5259
154	est-0	3	3	41	15	39.2761
155	pBAP2::BAP2 #1	3	3	41	15	48.5873
156	pBAP2::BAP2 #2	3	3	41	15	75.7753
157	Col-0	3	4	42	15	99.3492
158	est-0	3	4	42	15	54.1981
159	pBAP2::BAP2 #1	3	4	42	15	67.1301
160	pBAP2::BAP2 #2	3	4	42	15	69.3057
161	Col-0	3	5	43	15	97.2366
162	est-0	3	5	43	15	73.9189
163	pBAP2::BAP2 #1	3	5	43	15	87.4544
164	pBAP2::BAP2 #2	3	5	43	15	91.6646
165	Col-0	3	6	44	15	75.0207
166	est-0	3	6	44	15	39.0027
167	pBAP2::BAP2 #1	3	6	44	15	73.7554
168	pBAP2::BAP2 #2	3	6	44	15	57.5894
169	Col-0	3	1	45	25	84.4013
170	est-0	3	1	45	25	20.9451
171	pBAP2::BAP2 #1	3	1	45	25	44.1543
172	pBAP2::BAP2 #2	3	1	45	25	32.914
173	Col-0	3	2	46	25	72.3916
174	est-0	3	2	46	25	24.2166
175	pBAP2::BAP2 #1	3	2	46	25	42.0935
176	pBAP2::BAP2 #2	3	2	46	25	37.4757
177	Col-0	3	3	47	25	73.5435
178	est-0	3	3	47	25	26.5513
179	pBAP2::BAP2 #1	3	3	47	25	31.6459
180	pBAP2::BAP2 #2	3	3	47	25	40.668
181	Col-0	3	4	48	25	70.7545
182	est-0	3	4	48	25	20.6703
183	pBAP2::BAP2 #1	3	4	48	25	32.7403
184	pBAP2::BAP2 #2	3	4	48	25	35.1901
185	Col-0	3	5	49	25	73.9683
186	est-0	3	5	49	25	40.9333
187	pBAP2::BAP2 #1	3	5	49	25	48.3162
188	pBAP2::BAP2 #2	3	5	49	25	40.5434
189	Col-0	3	6	50	25	77.1683
190	est-0	3	6	50	25	21.1877
191	pBAP2::BAP2 #1	3	6	50	25	45.2569
192	pBAP2::BAP2 #2	3	6	50	25	34.3734
193	Col-0	3	1	51	50	24.079
194	est-0	3	1	51	50	10.0313
195	pBAP2::BAP2 #1	3	1	51	50	24.1752
196	pBAP2::BAP2 #2	3	1	51	50	23.63
197	Col-0	3	2	52	50	24.0861
198	est-0	3	2	52	50	10.4767
199	pBAP2::BAP2 #1	3	2	52	50	20.0316
200	pBAP2::BAP2 #2	3	2	52	50	20.0056
201	Col-0	3	3	53	50	26.6959
202	est-0	3	3	53	50	8.70054
203	pBAP2::BAP2 #1	3	3	53	50	20.1173
204	pBAP2::BAP2 #2	3	3	53	50	17.3626
205	Col-0	3	4	54	50	29.8759
206	est-0	3	4	54	50	10.4553
207	pBAP2::BAP2 #1	3	4	54	50	20.1589
208	pBAP2::BAP2 #2	3	4	54	50	16.463
209	Col-0	3	5	55	50	27.1371
210	est-0	3	5	55	50	14.3715
211	pBAP2::BAP2 #1	3	5	55	50	21.7182
212	pBAP2::BAP2 #2	3	5	55	50	20.9923
213	Col-0	3	6	56	50	27.1105
214	est-0	3	6	56	50	11.7939
215	pBAP2::BAP2 #1	3	6	56	50	19.2062
216	pBAP2::BAP2 #2	3	6	56	50	16.2582

## Sheet: Fig. 4c
Measurement	Genotype	Experiment	Plate	Unique_plate	Tm Dose	Tm/DMSO %		Tm%
1	Col-0	1	1	1	15	98.0376		Source	DF	DFDEN	F-ratio	P-value
2	est-0	1	1	1	15	76.6342		Genotype	3	153	390.92	<0.0001
3	pBAP2::BAP2N67S #1	1	1	1	15	65.2285		Tm_Dose	2	49	728.7	<0.0002
4	pBAP2::BAP2N67S #2	1	1	1	15	76.168		Genotype*TM_Dose	6	153	39.95	<0.0003
5	Col-0	1	2	2	15	87.23
6	est-0	1	2	2	15	56.6401		Random Factors	Variance Component		Wald P-value
7	pBAP2::BAP2N67S #1	1	2	2	15	61.2308		Experiment	0.89		0.6607
8	pBAP2::BAP2N67S #2	1	2	2	15	75.1539		Plate(Experiment)	12.45		0.0031
9	Col-0	1	3	3	15	79.0185		Residual	31.52
10	est-0	1	3	3	15	71.1493
11	pBAP2::BAP2N67S #1	1	3	3	15	68.0791
12	pBAP2::BAP2N67S #2	1	3	3	15	70.9723
13	Col-0	1	4	4	15	86.1212		Tukeys HSD test
14	est-0	1	4	4	15	68.1746
15	pBAP2::BAP2N67S #1	1	4	4	15	67.6316								Lsmean	Std. Err
16	pBAP2::BAP2N67S #2	1	4	4	15	74.3479		15,Col-0	A					90.4249	1.65
17	Col-0	1	5	5	15	92.6481		25,Col-0		B				71.4213	1.65
18	est-0	1	5	5	15	74.2663		15,pBAP2::BAP2N67S #2		B	C			64.5736	1.65
19	pBAP2::BAP2N67S #1	1	5	5	15	75.9592		15,pBAP2::BAP2N67S #1			C			62.5719	1.65
20	pBAP2::BAP2N67S #2	1	5	5	15	72.7181		15,est-0			C			61.55	1.65
21	Col-0	1	6	6	15	87.9776		25,pBAP2::BAP2N67S #2				D		25.3047	1.65
22	est-0	1	6	6	15	77.9854		50,Col-0				D		23.9857	1.65
23	pBAP2::BAP2N67S #1	1	6	6	15	83.1831		25,est-0				D		22.5002	1.65
24	pBAP2::BAP2N67S #2	1	6	6	15	74.8045		25,pBAP2::BAP2N67S #1				D		22.484	1.65
25	Col-0	1	1	7	25	82.9778		50,pBAP2::BAP2N67S #2					E	9.66689	1.65
26	est-0	1	1	7	25	21.7563		50,pBAP2::BAP2N67S #1					E	9.14513	1.65
27	pBAP2::BAP2N67S #1	1	1	7	25	17.0272		50,est-0					E	8.4076	1.65
28	pBAP2::BAP2N67S #2	1	1	7	25	21.7371
29	Col-0	1	2	8	25	88.7073
30	est-0	1	2	8	25	14.1396
31	pBAP2::BAP2N67S #1	1	2	8	25	17.3562
32	pBAP2::BAP2N67S #2	1	2	8	25	30.2284
33	Col-0	1	3	9	25	62.5238
34	est-0	1	3	9	25	17.2708
35	pBAP2::BAP2N67S #1	1	3	9	25	19.3457
36	pBAP2::BAP2N67S #2	1	3	9	25	23.3527
37	Col-0	1	4	10	25	76.4301
38	est-0	1	4	10	25	23.066
39	pBAP2::BAP2N67S #1	1	4	10	25	20.5027
40	pBAP2::BAP2N67S #2	1	4	10	25	22.0026
41	Col-0	1	5	11	25	73.281
42	est-0	1	5	11	25	18.9304
43	pBAP2::BAP2N67S #1	1	5	11	25	27.6663
44	pBAP2::BAP2N67S #2	1	5	11	25	27.0034
45	Col-0	1	6	12	25	84.5214
46	est-0	1	6	12	25	17.4837
47	pBAP2::BAP2N67S #1	1	6	12	25	18.8314
48	pBAP2::BAP2N67S #2	1	6	12	25	32.2765
49	Col-0	1	1	13	50	22.2179
50	est-0	1	1	13	50	6.03381
51	pBAP2::BAP2N67S #1	1	1	13	50	6.8985
52	pBAP2::BAP2N67S #2	1	1	13	50	6.79988
53	Col-0	1	2	14	50	22.2608
54	est-0	1	2	14	50	7.3652
55	pBAP2::BAP2N67S #1	1	2	14	50	8.31509
56	pBAP2::BAP2N67S #2	1	2	14	50	8.81543
57	Col-0	1	3	15	50	31.5463
58	est-0	1	3	15	50	5.24864
59	pBAP2::BAP2N67S #1	1	3	15	50	5.18979
60	pBAP2::BAP2N67S #2	1	3	15	50	6.90117
61	Col-0	1	4	16	50	21.1946
62	est-0	1	4	16	50	4.7349
63	pBAP2::BAP2N67S #1	1	4	16	50	6.48529
64	pBAP2::BAP2N67S #2	1	4	16	50	5.91151
65	Col-0	1	5	17	50	25.5562
66	est-0	1	5	17	50	3.56688
67	pBAP2::BAP2N67S #1	1	5	17	50	5.35756
68	pBAP2::BAP2N67S #2	1	5	17	50	6.58311
69	Col-0	1	6	18	50	21.9678
70	est-0	1	6	18	50	5.19505
71	pBAP2::BAP2N67S #1	1	6	18	50	5.66082
72	pBAP2::BAP2N67S #2	1	6	18	50	6.62709
73	Col-0	2	1	19	15	98.3755
74	est-0	2	1	19	15	66.4217
75	pBAP2::BAP2N67S #1	2	1	19	15	61.725
76	pBAP2::BAP2N67S #2	2	1	19	15	76.3452
77	Col-0	2	2	20	15	82.0442
78	est-0	2	2	20	15	57.4129
79	pBAP2::BAP2N67S #1	2	2	20	15	72.2577
80	pBAP2::BAP2N67S #2	2	2	20	15	71.2789
81	Col-0	2	3	21	15	98.5538
82	est-0	2	3	21	15	55.7106
83	pBAP2::BAP2N67S #1	2	3	21	15	56.4867
84	pBAP2::BAP2N67S #2	2	3	21	15	57.3934
85	Col-0	2	4	24	15	80.5149
86	est-0	2	4	24	15	46.4447
87	pBAP2::BAP2N67S #1	2	4	24	15	69.9826
88	pBAP2::BAP2N67S #2	2	4	24	15	52.5062
89	Col-0	2	5	25	15	97.6564
90	est-0	2	5	25	15	52.2326
91	pBAP2::BAP2N67S #1	2	5	25	15	54.6103
92	pBAP2::BAP2N67S #2	2	5	25	15	51.8336
93	Col-0	2	6	26	15	96.6159
94	est-0	2	6	26	15	50.3644
95	pBAP2::BAP2N67S #1	2	6	26	15	49.692
96	pBAP2::BAP2N67S #2	2	6	26	15	54.7978
97	Col-0	2	1	27	25	69.1511
98	est-0	2	1	27	25	20.5781
99	pBAP2::BAP2N67S #1	2	1	27	25	23.7053
100	pBAP2::BAP2N67S #2	2	1	27	25	26.5317
101	Col-0	2	2	28	25	74.6274
102	est-0	2	2	28	25	18.1295
103	pBAP2::BAP2N67S #1	2	2	28	25	17.1458
104	pBAP2::BAP2N67S #2	2	2	28	25	22.1411
105	Col-0	2	3	29	25	71.3283
106	est-0	2	3	29	25	25.6727
107	pBAP2::BAP2N67S #1	2	3	29	25	17.6016
108	pBAP2::BAP2N67S #2	2	3	29	25	23.7014
109	Col-0	2	4	30	25	58.2764
110	est-0	2	4	30	25	21.5764
111	pBAP2::BAP2N67S #1	2	4	30	25	19.8666
112	pBAP2::BAP2N67S #2	2	4	30	25	20.2068
113	Col-0	2	5	31	25	64.065
114	est-0	2	5	31	25	25.1378
115	pBAP2::BAP2N67S #1	2	5	31	25	21.4538
116	pBAP2::BAP2N67S #2	2	5	31	25	21.707
117	Col-0	2	6	32	25	54.1377
118	est-0	2	6	32	25	19.9077
119	pBAP2::BAP2N67S #1	2	6	32	25	27.7235
120	pBAP2::BAP2N67S #2	2	6	32	25	22.1525
121	Col-0	2	1	33	50	26.0392
122	est-0	2	1	33	50	12.8025
123	pBAP2::BAP2N67S #1	2	1	33	50	12.8246
124	pBAP2::BAP2N67S #2	2	1	33	50	12.09
125	Col-0	2	2	34	50	19.433
126	est-0	2	2	34	50	9.01709
127	pBAP2::BAP2N67S #1	2	2	34	50	10.5377
128	pBAP2::BAP2N67S #2	2	2	34	50	11.9534
129	Col-0	2	3	35	50	21.7712
130	est-0	2	3	35	50	10.7181
131	pBAP2::BAP2N67S #1	2	3	35	50	12.0493
132	pBAP2::BAP2N67S #2	2	3	35	50	11.7525
133	Col-0	2	4	36	50	23.1982
134	est-0	2	4	36	50	10.6071
135	pBAP2::BAP2N67S #1	2	4	36	50	10.6747
136	pBAP2::BAP2N67S #2	2	4	36	50	11.1734
137	Col-0	2	5	37	50	17.397
138	est-0	2	5	37	50	9.74307
139	pBAP2::BAP2N67S #1	2	5	37	50	10.1148
140	pBAP2::BAP2N67S #2	2	5	37	50	11.0525
141	Col-0	2	6	38	50	23.6305
142	est-0	2	6	38	50	10.5196
143	pBAP2::BAP2N67S #1	2	6	38	50	11.8093
144	pBAP2::BAP2N67S #2	2	6	38	50	12.7669
145	Col-0	3	1	39	15	96.5258
146	est-0	3	1	39	15	47.5105
147	pBAP2::BAP2N67S #1	3	1	39	15	48.6507
148	pBAP2::BAP2N67S #2	3	1	39	15	46.4942
149	Col-0	3	2	40	15	80.3459
150	est-0	3	2	40	15	66.5963
151	pBAP2::BAP2N67S #1	3	2	40	15	55.7089
152	pBAP2::BAP2N67S #2	3	2	40	15	63.2247
153	Col-0	3	3	41	15	98.5561
154	est-0	3	3	41	15	62.5817
155	pBAP2::BAP2N67S #1	3	3	41	15	61.5594
156	pBAP2::BAP2N67S #2	3	3	41	15	59.5597
157	Col-0	3	4	42	15	80.6795
158	est-0	3	4	42	15	52.3902
159	pBAP2::BAP2N67S #1	3	4	42	15	49.5892
160	pBAP2::BAP2N67S #2	3	4	42	15	45.9203
161	Col-0	3	5	43	15	94.8636
162	est-0	3	5	43	15	65.7456
163	pBAP2::BAP2N67S #1	3	5	43	15	66.053
164	pBAP2::BAP2N67S #2	3	5	43	15	69.9331
165	Col-0	3	6	44	15	91.8835
166	est-0	3	6	44	15	59.6396
167	pBAP2::BAP2N67S #1	3	6	44	15	58.6673
168	pBAP2::BAP2N67S #2	3	6	44	15	68.8739
169	Col-0	3	1	45	25	61.3615
170	est-0	3	1	45	25	24.7151
171	pBAP2::BAP2N67S #1	3	1	45	25	18.1119
172	pBAP2::BAP2N67S #2	3	1	45	25	21.2618
173	Col-0	3	2	46	25	76.5726
174	est-0	3	2	46	25	36.5267
175	pBAP2::BAP2N67S #1	3	2	46	25	32.7869
176	pBAP2::BAP2N67S #2	3	2	46	25	27.4644
177	Col-0	3	3	47	25	75.2569
178	est-0	3	3	47	25	23.9243
179	pBAP2::BAP2N67S #1	3	3	47	25	28.6589
180	pBAP2::BAP2N67S #2	3	3	47	25	32.3784
181	Col-0	3	4	48	25	66.9709
182	est-0	3	4	48	25	22.0471
183	pBAP2::BAP2N67S #1	3	4	48	25	23.0729
184	pBAP2::BAP2N67S #2	3	4	48	25	26.3687
185	Col-0	3	5	49	25	71.7975
186	est-0	3	5	49	25	26.0992
187	pBAP2::BAP2N67S #1	3	5	49	25	27.2591
188	pBAP2::BAP2N67S #2	3	5	49	25	28.3457
189	Col-0	3	6	50	25	73.5971
190	est-0	3	6	50	25	28.0424
191	pBAP2::BAP2N67S #1	3	6	50	25	26.5961
192	pBAP2::BAP2N67S #2	3	6	50	25	26.6253
193	Col-0	3	1	51	50	26.4069
194	est-0	3	1	51	50	9.04041
195	pBAP2::BAP2N67S #1	3	1	51	50	11.3173
196	pBAP2::BAP2N67S #2	3	1	51	50	8.98539
197	Col-0	3	2	52	50	23.9457
198	est-0	3	2	52	50	13.3378
199	pBAP2::BAP2N67S #1	3	2	52	50	11.1044
200	pBAP2::BAP2N67S #2	3	2	52	50	10.6578
201	Col-0	3	3	53	50	28.3241
202	est-0	3	3	53	50	10.3169
203	pBAP2::BAP2N67S #1	3	3	53	50	10.8575
204	pBAP2::BAP2N67S #2	3	3	53	50	11.0601
205	Col-0	3	4	54	50	27.7139
206	est-0	3	4	54	50	8.81024
207	pBAP2::BAP2N67S #1	3	4	54	50	9.73227
208	pBAP2::BAP2N67S #2	3	4	54	50	9.3627
209	Col-0	3	5	55	50	22.7937
210	est-0	3	5	55	50	6.20386
211	pBAP2::BAP2N67S #1	3	5	55	50	8.57834
212	pBAP2::BAP2N67S #2	3	5	55	50	12.9926
213	Col-0	3	6	56	50	26.3449
214	est-0	3	6	56	50	8.0755
215	pBAP2::BAP2N67S #1	3	6	56	50	7.10528
216	pBAP2::BAP2N67S #2	3	6	56	50	8.51871

## Sheet: Fig. 5b
Measurement	Genotype	Experiment	Plate	Unique_plate	Tm Dose	Tm/DMSO %		Tm%
1	Col-0	1	1	1	1	76.3139		Source	DF	DFDEN	F-ratio	P-value
2	bap2	1	1	2	1	121.898		Genotype	2	22	63.53	<0.0001
3	ire1	1	1	3	1	212.87
4	Col-0	1	2	4	1	83.4685
5	bap2	1	2	5	1	117.518
6	ire1	1	2	6	1	244.318		Random Factors	Variance Component		Wald P-value
7	Col-0	1	3	7	1	94.2652		Experiment	-11.48		0.7883
8	bap2	1	3	8	1	99.9144		residual	462.33
9	ire1	1	3	9	1	265.359
10	Col-0	2	1	10	1	97.8386
11	bap2	2	1	11	1	131.121
12	ire1	2	1	12	1	177.082
13	Col-0	2	2	13	1	96.226		Tukeys HSD test
14	bap2	2	2	14	1	135.129
15	ire1	2	2	15	1	175.36						Lsmean	Std. Err
16	Col-0	2	3	16	1	104.863		ire1	A			208.075	2.69
17	bap2	2	3	17	1	129.216		bap2		B		127.04	2.69
18	ire1	2	3	18	1	188.492		Col-0			C	97.8072	2.69
19	Col-0	3	1	19	1	104.981
20	bap2	3	1	20	1	135.342
21	ire1	3	1	21	1	196.562
22	Col-0	3	2	22	1	106.613
23	bap2	3	2	23	1	134.759
24	ire1	3	2	24	1	232.18
25	Col-0	3	3	25	1	115.696
26	bap2	3	3	26	1	138.461
27	ire1	3	3	27	1	180.451

[truncated: 62 more sheets: Fig. 5c, Fig. 6a, Fig. 6b, Fig. 6c, Fig. 6d, Fig. 6e, Fig. 6f, Fig. 6g, Fig. 7b, Fig.7c, Fig 7d, Fig. 7e, Fig 7f, Fig 7g, Fig 7h, Suppl Fig. 1a, Suppl Fig. 1b, Suppl Fig. 2b, Suppl Fig. 3a  , Suppl Fig 3b …]
